# Supplementary material for: The influence of gender stereotypes on gender judgement and impression evaluation based on face and voice
Source: PeerJ. 2025 Jan 31;13:e18900. doi: 10.7717/peerj.18900 (PMC11789659; doi:10.7717/peerj.18900)
Supplement: Supplemental Information 2 [file peerj-13-18900-s002.csv]

	ConsistentFM	ConsistentFF	InconsistentFM	InconsistentFF	ConsistentVM	ConsistentVF	InconsistentVM	InconsistentVF
1	3.30	3.07	3.07	2.67	3.43	3.53	2.90	2.57
2	3.23	3.03	2.93	2.63	2.90	3.47	2.17	3.53
3	2.97	2.80	2.90	2.63	3.13	3.20	2.90	3.23
4	2.97	2.80	2.90	2.93	2.93	3.10	2.97	3.47
5	2.83	2.70	2.93	2.63	2.77	2.90	3.00	3.07
6	3.07	2.90	3.00	2.93	2.57	2.80	2.93	3.40
7	2.90	2.97	2.70	2.97	2.53	3.13	2.83	3.40
8	3.00	2.87	2.97	3.03	3.40	3.27	2.60	3.50
9	3.37	3.07	2.90	2.97	2.73	2.97	3.10	3.43
10	3.27	2.90	3.27	3.07	3.17	3.47	3.10	3.67
11	3.33	3.00	3.27	2.97	2.77	3.07	3.00	3.40
12	3.23	3.10	3.10	3.03	3.13	3.30	2.83	3.57
13	2.90	2.97	2.77	2.60	3.17	2.97	3.07	3.67
14	2.50	3.30	2.97	2.90	3.23	3.10	2.87	3.27
15	2.73	4.03	2.33	4.00	3.20	3.03	4.03	2.47
16	2.77	3.60	2.57	3.70	3.43	2.87	2.73	2.83
17	2.73	3.63	2.87	3.63	3.30	3.27	2.97	2.97
18	2.37	3.80	2.40	3.77	3.20	2.77	3.53	2.17
19	3.10	2.77	2.87	3.47	3.07	2.90	3.00	2.97
20	2.57	3.10	2.87	3.53	3.33	3.10	2.90	2.97
21	3.03	3.67	2.90	3.60	3.20	3.17	3.10	3.33
22	2.73	3.40	2.87	3.40	3.17	3.17	3.13	3.00
23	2.67	3.63	3.03	3.67	3.13	3.10	3.17	3.17
24	2.70	3.33	3.43	3.30	3.00	3.17	3.03	3.13
25	3.37	3.17	3.53	3.13	3.33	3.33	3.23	2.87
26	3.17	3.17	2.97	2.70	3.00	3.06	3.23	2.73
27	3.20	3.10	3.10	2.87	2.83	3.43	3.27	2.70
28	3.63	2.93	3.03	3.07	2.87	3.40	3.00	2.87
29	3.07	2.77	3.50	2.50	2.97	2.77	3.77	2.67
30	3.23	3.20	3.33	2.80	3.47	3.30	3.57	2.57
31	3.07	2.90	3.10	3.20	3.57	3.37	3.27	3.07
32	3.23	3.10	2.97	3.27	3.37	3.30	3.10	3.13
33	3.23	3.07	3.13	2.97	3.23	3.13	2.97	2.90
34	3.17	3.13	3.30	3.23	3.10	2.97	2.83	2.97
35	3.53	2.77	2.87	2.97	2.87	3.37	2.77	3.23
36	2.93	2.80	3.70	2.70	3.13	3.13	3.13	2.63
37	3.07	3.10	3.10	3.27	2.77	2.90	2.70	3.07
38	3.07	3.37	3.27	3.47	3.53	3.23	2.50	3.03
39	3.10	3.27	3.13	2.97	3.37	3.07	2.83	3.13
40	3.27	3.07	3.23	3.30	3.20	3.17	3.03	2.83
41	3.17	3.07	3.50	3.17	3.13	3.23	2.90	3.53
42	3.17	3.00	3.83	2.50	3.20	3.17	3.47	2.60
43	3.10	3.43	3.10	3.33	3.03	3.07	3.10	3.20
44	3.43	3.33	3.47	3.30	3.30	3.00	3.00	3.23
45	3.20	3.23	2.80	3.03	2.83	2.90	2.97	3.13
46	2.93	3.23	3.07	3.40	3.17	3.23	2.70	2.87
47	3.30	3.03	3.33	3.30	3.30	3.27	2.90	2.77
48	3.17	3.10	3.10	3.10	2.93	3.03	2.90	2.80
49	3.17	3.37	2.63	2.93	3.20	2.90	2.87	2.60
50	3.33	3.17	2.90	2.63	3.23	3.20	2.97	2.97
51	3.20	3.13	2.70	2.87	3.00	3.30	3.00	2.67
52	3.00	2.83	2.87	2.83	3.22	2.89	3.03	2.93
53	3.27	3.13	2.87	3.23	3.23	3.03	3.03	3.10
54	2.97	3.00	2.77	3.23	3.20	3.10	3.30	3.13
55	3.20	3.13	3.07	3.07	3.27	3.00	3.10	3.03
56	2.83	3.30	3.03	3.30	3.00	3.17	3.03	3.27
57	3.27	2.97	3.20	3.03	3.23	3.17	3.20	3.03
58	3.23	2.80	3.20	2.93	3.07	3.07	3.13	3.00
59	3.50	3.00	3.30	3.23	3.33	3.30	2.83	2.83
60	3.60	2.43	2.83	2.53	3.10	3.03	2.97	3.00
61	3.67	2.77	3.17	2.70	3.17	3.00	3.07	3.07
62	3.43	2.90	3.07	3.07	3.13	3.13	3.17	3.27
63	3.60	2.57	3.07	3.30	3.50	3.23	3.07	3.07
64	3.43	2.80	3.60	2.43	3.13	2.90	3.50	2.73
65	3.13	3.03	3.23	3.40	3.47	3.50	3.37	2.90
66	3.23	3.27	3.20	3.13	3.37	3.47	3.03	3.10
67	3.30	3.47	2.93	2.90	3.20	3.13	3.27	3.27
68	3.07	3.33	3.17	3.17	3.23	3.13	2.97	3.27
69	3.13	3.03	3.20	3.07	3.37	3.37	2.80	3.30
70	3.20	3.13	3.17	3.33	2.93	3.37	3.13	3.63
71	3.13	3.13	3.20	2.97	3.37	3.20	2.93	3.47
72	3.40	3.13	3.30	3.03	3.27	3.40	2.90	3.50
73	3.20	2.97	3.37	3.07	3.00	3.17	3.20	3.53
74	3.27	3.07	2.97	2.73	3.23	3.20	2.87	3.17
75	3.33	3.10	3.10	3.00	2.97	3.40	3.17	2.77
76	2.93	3.23	3.03	2.97	3.20	3.13	2.70	2.97
77	3.03	3.30	2.93	3.20	3.37	3.00	2.83	2.73
78	3.27	2.90	3.30	3.03	2.80	2.97	2.87	2.87
79	3.10	3.13	3.30	2.93	2.80	2.97	2.63	3.30
80	3.20	3.07	3.07	3.07	2.87	2.63	3.07	2.90
81	3.27	3.27	3.13	3.40	2.93	3.03	3.00	3.10
82	3.00	3.10	2.70	2.97	3.00	2.87	3.30	3.13
83	3.20	3.67	3.13	3.27	2.93	3.17	2.93	3.20
84	3.57	3.30	3.27	3.10	3.40	2.97	3.30	3.03
85	3.13	3.23	3.47	3.27	3.17	3.17	3.10	3.13
86	3.20	3.17	3.03	3.07	3.23	2.93	2.93	3.20
87	3.13	2.90	3.27	3.27	3.27	3.07	2.90	2.87
88	3.00	3.03	3.33	3.40	2.77	3.10	2.77	2.87
