# Supplementary material for: The influence of gender stereotypes on gender judgement and impression evaluation based on face and voice
Source: PeerJ. 2025 Jan 31;13:e18900. doi: 10.7717/peerj.18900 (PMC11789659; doi:10.7717/peerj.18900)
Supplement: Supplemental Information 3 [file peerj-13-18900-s003.csv]

	ConsistentFM	ConsistentFF	InconsistentFM	InconsistentFF	ConsistentVM	ConsistentVF	InconsistentVM	InconsistentVF
1	630.80	645.13	652.20	653.97	654.23	655.17	650.70	661.97
2	660.37	700.70	674.67	660.37	614.43	621.27	652.47	653.40
3	654.60	664.23	637.47	626.57	626.27	637.47	656.47	652.73
4	662.33	656.50	648.60	657.30	632.73	644.07	645.30	663.90
5	653.63	652.07	639.10	671.07	687.57	669.07	707.40	636.97
6	605.37	629.93	627.00	677.43	659.90	656.10	631.90	632.57
7	625.53	638.70	642.50	668.60	655.33	660.67	649.37	657.63
8	660.63	630.90	530.13	721.37	666.97	635.97	675.93	664.20
9	657.47	636.97	662.63	644.30	633.53	660.27	674.67	644.13
10	660.30	665.53	685.23	672.43	658.90	634.50	626.63	638.27
11	653.23	652.90	653.83	648.37	666.93	648.63	662.17	669.23
12	676.70	691.30	629.20	640.27	614.90	656.67	657.70	651.80
13	632.30	632.67	643.43	629.67	653.97	654.27	648.40	661.10
14	657.87	650.57	662.07	653.37	662.10	624.43	645.40	639.43
15	670.57	640.60	652.83	648.17	654.90	661.83	674.73	672.17
16	677.83	677.30	640.63	617.73	642.20	636.17	660.70	650.17
17	639.83	623.33	638.47	628.27	651.90	663.13	650.97	659.90
18	656.27	651.27	669.47	648.43	656.30	648.47	647.13	650.40
19	648.37	658.57	645.53	581.90	654.57	648.60	659.23	659.63
20	642.17	624.77	652.20	614.63	654.57	648.60	659.33	659.53
21	653.73	655.17	600.67	620.00	649.10	659.53	652.90	666.03
22	641.30	623.63	629.13	637.50	649.97	655.33	654.87	664.07
23	655.53	652.47	618.70	604.63	649.13	659.50	653.63	665.30
24	635.03	629.90	634.73	631.90	654.37	650.93	659.27	659.67
25	655.37	652.63	611.90	615.00	663.13	642.73	657.57	661.27
26	637.83	626.20	626.50	637.23	653.32	655.72	657.80	661.03
27	647.67	658.23	617.77	610.53	653.13	652.73	661.80	657.03
28	617.53	591.03	707.50	724.27	724.77	699.63	690.97	693.33
29	656.07	651.77	699.80	731.97	719.27	705.13	688.70	695.60
30	641.63	664.23	662.33	656.50	623.97	640.07	672.03	658.37
31	662.13	647.07	653.43	665.40	643.27	662.63	601.80	626.50
32	646.77	659.10	659.33	659.50	642.17	627.57	622.57	641.97
33	649.30	656.57	660.13	659.33	650.10	655.20	632.27	633.73
34	643.77	623.40	652.03	654.20	662.73	654.37	643.83	661.13
35	626.53	604.07	650.53	652.63	659.67	659.20	639.33	627.60
36	640.17	626.67	651.17	652.00	664.33	654.53	651.67	657.23
37	638.17	649.80	648.27	654.90	656.37	662.50	650.13	655.83
38	639.53	635.33	650.60	658.20	657.07	656.03	654.93	647.77
39	648.37	638.80	650.90	655.33	658.53	654.77	629.10	640.00
40	640.90	639.60	649.47	656.77	657.83	659.27	655.67	649.40
41	627.23	635.70	654.10	621.97	655.87	653.10	660.07	653.33
42	647.83	653.97	605.93	625.93	655.60	650.87	655.20	655.10
43	626.77	643.73	626.47	642.07	653.27	653.20	660.40	656.73
44	652.93	650.50	624.23	617.63	652.83	653.63	650.73	659.57
45	630.33	632.47	650.07	631.20	653.33	654.73	658.30	653.50
46	657.93	638.77	666.80	634.73	659.87	648.93	659.87	646.20
47	637.27	628.80	644.00	632.73	658.10	646.13	656.63	653.50
48	660.77	646.17	641.67	634.97	607.30	652.13	654.70	657.73
49	640.40	636.93	634.77	635.17	645.60	650.50	656.27	656.17
50	657.80	651.07	636.07	642.10	637.73	641.70	660.07	652.37
51	647.40	644.63	643.50	620.23	660.20	649.00	662.47	656.37
52	647.23	658.67	609.23	615.40	664.59	653.79	652.83	665.10
53	624.90	636.73	638.17	625.63	660.20	652.23	658.00	659.93
54	649.17	657.90	620.27	604.53	645.37	663.73	658.97	658.97
55	617.70	634.00	668.87	666.17	663.40	651.57	617.23	659.83
56	661.90	597.53	680.53	652.60	623.83	650.43	654.43	656.67
57	658.97	657.03	658.63	648.37	610.77	633.67	649.17	641.93
58	658.50	656.03	637.30	628.57	621.57	642.73	657.67	653.43
59	658.53	656.00	656.50	650.30	635.93	610.53	659.17	641.93
60	661.83	652.70	637.77	620.90	664.07	653.17	634.17	634.80
61	639.80	623.90	649.23	656.67	659.80	657.43	652.30	656.43
62	606.57	620.47	654.47	651.43	663.27	653.97	645.50	623.47
63	639.90	623.80	654.47	651.43	663.27	653.97	648.70	660.03
64	663.37	657.00	652.93	652.97	653.80	663.43	640.90	628.07
65	645.13	660.57	656.77	649.13	658.37	658.87	656.20	649.20
66	616.77	613.73	686.27	683.30	660.50	652.80	630.90	638.20
67	630.90	636.27	684.77	684.80	657.83	659.27	655.67	649.40
68	612.67	617.83	658.73	647.50	660.47	652.83	629.43	639.67
69	628.70	638.47	696.30	686.60	661.47	655.63	658.50	648.40
70	619.93	631.37	696.00	689.87	659.63	662.53	607.50	656.53
71	639.57	624.17	713.10	686.10	659.63	662.53	656.77	649.13
72	613.40	615.63	711.93	702.73	696.53	715.37	624.40	649.20
73	621.77	640.53	704.47	716.87	694.80	697.10	648.33	658.97
74	604.33	620.27	714.40	712.30	688.87	671.43	626.60	637.20
75	638.43	623.23	694.77	702.50	683.93	676.13	650.10	657.93
76	612.20	607.90	683.63	686.47	688.07	690.30	652.50	659.53
77	623.73	641.50	653.90	658.53	661.13	656.80	644.83	662.23
78	629.33	595.47	682.03	698.07	703.37	689.30	695.67	694.20
79	632.27	631.53	658.50	653.93	661.93	656.00	646.93	660.13
80	615.67	626.40	658.63	635.10	657.83	657.50	647.70	617.90
81	627.23	633.90	659.03	654.70	655.57	659.77	657.87	650.07
82	621.53	625.47	657.57	629.30	653.37	660.57	632.70	631.73
83	627.90	636.00	662.00	651.53	649.10	664.83	653.00	654.43
84	622.40	628.27	636.53	650.33	651.33	662.60	627.00	637.43
85	633.00	630.90	659.47	654.07	657.33	656.60	654.43	653.00
86	633.47	624.23	640.30	640.40	647.37	661.53	629.27	633.77
87	642.70	623.80	666.53	650.83	656.30	652.60	652.03	657.20
88	639.37	620.70	652.57	628.13	654.97	653.93	628.10	634.93
