# Supplementary material for: The influence of gender stereotypes on gender judgement and impression evaluation based on face and voice
Source: PeerJ. 2025 Jan 31;13:e18900. doi: 10.7717/peerj.18900 (PMC11789659; doi:10.7717/peerj.18900)
Supplement: Supplemental Information 4 [file peerj-13-18900-s004.csv]

	ConsistentFM	ConsistentFF	InconsistentFM	InconsistentFF	ConsistentVM	ConsistentVF	InconsistentVM	InconsistentVF
1	0.9333	0.9000	0.9667	0.8000	0.9333	0.9333	1.0000	0.9667
2	0.8667	0.9667	0.8333	0.9333	0.9667	0.9333	0.9000	0.8000
3	0.9333	0.8667	0.9667	0.9000	1.0000	0.9333	0.9000	0.8667
4	0.9333	0.8667	0.9000	0.8667	0.9333	0.9667	0.9333	0.8667
5	0.9000	0.8333	0.8333	0.8333	0.9333	0.9667	0.9000	0.9000
6	0.9000	0.9000	0.8000	0.9667	0.9000	0.9667	0.9000	0.9333
7	0.9333	0.8333	0.8000	0.9333	0.9667	0.9000	1.0000	0.8000
8	0.8667	0.9667	0.9333	0.9000	1.0000	0.7333	0.9333	0.9667
9	0.8667	0.9667	0.9000	0.9333	1.0000	0.7333	0.9667	0.8000
10	0.9333	0.9333	0.8333	0.9333	1.0000	0.7667	1.0000	0.7667
11	0.9667	0.9000	0.9000	0.9333	0.9000	0.9333	1.0000	0.9000
12	0.9333	0.8667	0.9333	0.8667	0.9000	0.9000	1.0000	0.8333
13	0.9000	0.9667	0.9333	0.8667	0.8667	0.9333	1.0000	0.7667
14	0.9000	0.9000	0.9000	0.9000	0.9667	0.8667	0.8667	1.0000
15	0.9000	0.9000	0.9333	0.8000	0.8333	0.9333	0.9333	0.9333
16	0.9667	0.8333	0.9333	0.8333	0.9333	0.9333	0.9333	0.9333
17	0.8667	0.9000	0.8667	0.9333	0.9333	0.8667	0.9333	0.8667
18	0.9333	0.9333	0.9333	0.9000	0.9000	0.9333	0.8333	0.9667
19	0.8333	0.9000	0.9000	0.9667	0.8667	0.9333	0.8667	0.9333
20	0.9000	0.9333	1.0000	0.8667	0.8667	0.9667	0.8667	0.8667
21	0.9000	0.9000	0.9333	0.9000	0.8333	0.9667	0.8667	0.9333
22	0.8333	0.9333	0.9667	0.8667	0.9333	0.9333	0.9000	0.9000
23	0.9000	0.9667	0.9667	0.9000	0.9000	0.9333	0.8667	0.9333
24	0.8667	0.9667	0.9333	0.9333	0.9000	0.9333	0.8667	0.8667
25	0.9667	0.9333	0.9333	0.9333	0.9000	0.9333	0.8000	0.9333
26	0.9000	0.8667	0.9667	0.7667	0.9286	0.8750	0.9333	0.8667
27	0.9000	0.9667	0.9000	0.9000	0.9333	0.9333	0.9333	0.9333
28	0.8333	1.0000	0.9000	0.9000	0.9000	0.9000	0.9667	0.8333
29	1.0000	0.9000	0.9000	0.9333	0.8667	0.9333	0.9000	0.9333
30	0.9333	0.9000	0.9333	0.8667	0.8333	0.9667	0.9000	0.9333
31	0.8667	0.9667	0.9000	0.9667	0.9333	0.9000	0.8333	0.9333
32	0.8333	0.9333	1.0000	0.9000	0.8667	1.0000	0.9333	0.8667
33	0.8667	0.9667	0.9333	0.8667	0.9333	0.9000	0.8000	0.9333
34	0.9333	0.9333	1.0000	0.8667	0.9333	0.8667	0.9333	0.8000
35	0.9667	0.8000	0.9000	0.9667	0.9000	0.9000	0.9000	0.9000
36	0.8667	0.9333	0.9333	0.9333	0.9667	0.9333	0.9333	0.8667
37	0.8667	0.9333	0.8667	0.9667	1.0000	0.9000	0.8333	0.9000
38	0.8333	0.9333	0.9333	0.9000	0.9333	0.9000	0.8667	0.8667
39	0.9000	0.9667	0.9333	0.8333	0.8667	0.9667	0.9333	0.9000
40	0.9000	0.8667	0.8333	0.9667	0.9667	0.9000	0.8667	0.8667
41	0.9333	0.8667	0.8667	0.9000	0.8667	0.9333	0.8667	0.9667
42	0.8667	0.9000	0.9333	0.8667	0.9667	0.9000	0.8000	0.9667
43	0.9333	0.9333	0.8667	0.9333	0.9000	0.9333	0.8667	0.9333
44	0.9333	0.9000	0.8667	0.9000	0.9000	0.9667	0.9333	0.9333
45	0.9000	0.9667	1.0000	0.8667	0.8667	0.9667	0.9000	0.8667
46	0.9000	0.9000	0.9333	0.9000	0.8667	1.0000	0.8667	0.9333
47	0.9000	0.9333	0.9000	0.9667	0.8667	0.9667	0.9000	0.9000
48	0.9667	0.8667	0.8333	1.0000	0.8667	0.9333	0.9333	0.9000
49	0.9000	0.8667	0.9000	1.0000	0.9333	0.9333	0.8667	0.9000
50	0.9667	0.9000	0.9333	0.9667	0.8000	0.9333	0.8333	0.9000
51	0.9000	0.8667	0.8667	0.9333	0.9000	0.9333	0.8333	0.9000
52	0.8667	0.8667	0.9000	0.9000	0.8438	0.9643	0.9000	0.8667
53	0.9000	0.8667	0.9333	0.8000	0.9333	0.9667	0.9000	0.9000
54	0.8667	0.8667	0.9000	0.8667	0.9000	0.9333	0.9333	0.8667
55	0.9000	0.9000	0.9000	0.9000	0.8667	0.8667	0.8667	0.9000
56	0.9333	0.9333	0.8333	0.9000	0.9333	0.9000	0.9000	0.9333
57	0.8667	0.9333	0.9333	0.8667	0.9333	0.9000	0.9333	0.9000
58	0.9333	0.9000	0.8667	0.9667	0.9333	0.9333	0.8667	1.0000
59	0.9000	0.9333	0.9667	0.8667	0.9000	0.9000	0.9333	0.9000
60	0.8667	0.8667	0.9000	0.8667	0.9000	0.9333	0.8667	0.9333
61	0.8667	0.9667	0.8667	0.9667	0.8667	0.8667	0.9333	0.9000
62	0.9667	0.9000	0.9000	0.8333	0.8667	0.9667	0.9333	0.9333
63	1.0000	0.9000	0.9000	0.9000	0.9333	0.9000	0.9333	0.9000
64	0.8667	0.9333	0.8000	0.9333	0.9333	0.9667	0.9000	0.9667
65	0.8667	0.8667	0.8667	0.9333	0.9333	0.9333	0.9000	0.9667
66	0.9000	0.8667	0.9333	0.9000	0.9333	0.9333	0.9333	0.9000
67	0.8667	1.0000	0.9333	0.8667	0.9333	0.9667	0.9000	0.9667
68	0.9000	0.9667	0.9333	0.9000	0.9667	0.9333	0.9333	0.9667
69	0.9667	0.8667	0.8667	0.9333	0.9000	0.8667	0.9333	0.9667
70	0.9333	0.8333	0.9000	0.9333	0.8667	0.9667	0.8667	0.9000
71	0.9667	0.8333	0.8667	0.9333	0.9000	0.9333	0.9000	0.9667
72	0.8333	0.9333	0.9000	0.9000	0.9667	0.9333	0.8667	0.9333
73	0.8333	0.9333	0.9333	0.9000	0.9667	0.9000	0.9333	0.9667
74	0.8333	0.9333	0.8667	0.9000	0.9667	0.8667	0.8667	0.9000
75	0.8667	0.9333	0.9333	0.9000	0.9333	0.9667	0.9000	0.8667
76	0.9000	0.9333	0.9000	0.9333	0.9333	0.9000	0.9000	0.8333
77	1.0000	0.8333	1.0000	0.8667	0.7667	1.0000	0.8667	0.8667
78	0.9000	0.9000	0.9667	0.9000	0.9000	0.8000	0.9000	0.8667
79	0.8667	0.9667	0.8000	1.0000	0.9000	0.9333	0.8333	0.9333
80	0.9000	0.9000	0.9667	0.8333	1.0000	0.8667	0.7667	1.0000
81	0.9333	0.8667	0.9333	0.8333	0.9000	0.8667	0.9333	0.8333
82	0.8667	0.9667	0.9667	0.8333	1.0000	0.9000	0.9000	0.9333
83	0.9000	0.9000	0.8000	1.0000	0.9667	0.8667	0.9000	0.9000
84	0.9333	0.8667	0.9667	0.8667	0.9333	0.9333	0.8667	0.9000
85	0.9333	0.8333	0.9333	0.8000	0.9000	0.9667	0.9000	0.8667
86	0.8667	0.9667	0.8333	1.0000	0.9667	0.9333	0.9667	0.8333
87	0.9000	0.9000	0.8667	0.8667	0.8667	0.9333	0.9000	0.7667
88	0.8667	0.9000	0.8333	0.9667	0.9333	0.9333	0.8333	0.9000
