# Supplementary material for: The influence of gender stereotypes on gender judgement and impression evaluation based on face and voice
Source: PeerJ. 2025 Jan 31;13:e18900. doi: 10.7717/peerj.18900 (PMC11789659; doi:10.7717/peerj.18900)
Supplement: Supplemental Information 6 [file peerj-13-18900-s006.csv]

Subject	RT111	ACC111	RATE111	RT112	ACC112	RATE112	RT122	ACC122	RATE122	RT222	ACC222	RATE222	RT211	ACC211	RATE211	RT212	ACC212	RATE212	RT121	ACC121	RATE121	RT221	ACC221	RATE221
1	737	1	3	602	1	2	716	1	2	627	1	3	666	1	2	763	1	4	759	1	4	661	1	3
1	672	1	4	715	0	3	675	0	2	701	1	3	631	1	2	637	1	3	633	0	4	641	1	2
1	604	1	4	633	1	3	624	1	2	653	1	3	693	1	4	656	1	3	688	1	2	647	1	2
1	649	1	3	687	1	4	594	0	2	759	1	1	682	1	3	699	1	4	718	1	5	633	1	2
1	641	1	4	680	1	2	648	1	4	659	1	2	687	1	4	762	1	3	654	1	3	635	1	3
1	673	1	3	632	0	2	753	0	2	685	1	2	515	1	2	632	1	4	688	1	3	682	1	5
1	543	1	3	615	1	4	615	1	2	604	1	3	552	1	4	660	1	4	632	1	3	618	1	3
1	630	1	3	624	1	4	697	1	2	632	1	2	640	1	3	622	1	2	794	1	3	646	1	3
1	664	1	2	761	1	3	796	0	2	780	1	3	757	1	2	735	1	3	652	1	4	656	1	3
1	595	1	4	571	1	3	655	1	2	793	1	3	621	1	3	637	1	3	641	1	4	738	1	4
1	651	1	3	619	1	2	636	1	4	636	0	3	736	1	2	703	1	4	651	1	2	686	1	3
1	594	1	3	530	1	2	639	1	3	657	1	2	578	1	5	625	1	4	591	1	4	641	1	2
1	629	0	3	678	1	3	682	0	2	668	1	3	576	1	3	633	1	3	716	1	2	579	1	3
1	591	1	3	683	1	3	627	1	2	668	1	2	641	1	3	692	1	4	656	1	3	558	1	3
1	626	1	3	617	0	3	629	1	2	626	1	2	650	1	2	572	0	3	620	1	2	656	1	5
1	673	1	3	566	1	4	589	1	3	656	1	3	698	0	2	726	1	3	613	1	4	654	1	5
1	652	1	4	651	1	4	617	1	3	682	1	2	596	1	3	618	1	5	567	1	3	630	1	2
1	643	0	4	591	1	2	671	1	3	678	1	3	768	0	2	694	1	3	688	1	3	688	1	4
1	564	1	3	680	1	2	598	1	3	675	1	4	622	1	5	640	1	3	680	1	4	712	1	2
1	621	1	3	635	1	2	685	1	2	626	1	4	684	1	5	678	1	4	611	1	3	653	1	2
1	638	1	3	715	1	2	717	0	5	686	1	4	567	1	2	585	1	4	630	1	4	609	1	4
1	652	1	3	645	1	3	668	1	2	638	1	4	692	1	3	673	1	4	636	1	3	616	1	2
1	565	1	3	641	1	3	608	1	3	633	1	4	641	1	2	643	1	3	634	1	2	653	1	2
1	639	1	4	649	1	3	708	1	4	678	1	4	702	1	4	694	1	4	642	1	2	608	1	2
1	600	1	3	747	1	5	710	1	2	639	1	4	668	1	4	673	0	3	666	1	3	677	1	1
1	609	1	3	628	1	3	603	1	4	675	1	2	723	1	3	596	1	4	594	1	2	615	1	1
1	634	1	4	627	1	5	543	1	4	626	1	2	688	1	4	602	1	4	615	1	2	652	1	5
1	632	1	3	652	1	3	670	1	2	597	1	2	623	1	3	564	1	4	585	1	4	697	1	2
1	657	1	5	662	1	4	604	1	3	609	1	3	648	1	4	583	1	4	671	1	3	632	1	3
1	646	1	3	618	1	4	642	1	2	613	1	3	682	1	5	658	1	3	641	1	2	748	1	4
2	628	1	4	661	1	3	641	1	2	543	1	4	721	1	2	689	1	4	731	0	4	663	1	2
2	735	1	2	704	1	3	843	1	4	872	1	4	667	1	4	629	1	3	545	1	4	378	0	2
2	653	1	4	711	1	2	681	1	2	603	1	4	623	1	2	696	1	3	790	1	4	791	1	4
2	722	1	4	769	1	2	535	1	3	630	1	3	604	1	3	708	1	2	660	0	4	662	1	2
2	697	1	2	651	1	4	705	1	2	680	1	3	615	1	3	608	1	3	570	0	4	622	1	2
2	669	1	2	761	0	2	736	1	3	666	1	3	670	1	2	625	1	3	650	1	4	676	0	2
2	529	1	3	678	1	2	876	1	3	663	1	3	604	0	4	638	1	5	650	1	4	679	1	2
2	718	0	4	770	1	4	677	1	4	707	0	3	545	1	3	541	1	4	577	1	4	688	0	2
2	666	1	3	763	1	3	678	1	3	685	1	3	565	1	3	663	1	3	716	1	3	651	1	3
2	747	1	4	675	1	3	662	1	3	670	1	4	599	1	2	705	1	3	691	1	3	603	1	3
2	626	1	4	609	1	4	641	1	2	602	0	4	685	1	3	505	1	5	707	1	3	647	1	2
2	690	1	2	650	1	3	617	1	2	698	1	4	618	1	5	626	1	2	716	1	2	647	1	2
2	605	0	3	689	1	2	634	1	4	657	1	4	507	1	3	692	1	3	663	1	3	657	1	2
2	721	1	2	751	1	3	688	0	3	691	0	2	631	1	3	667	1	2	631	1	2	651	1	2
2	517	1	4	729	1	3	602	1	2	657	1	3	668	1	3	632	1	3	718	1	2	682	1	2
2	671	0	2	755	1	2	781	1	2	626	1	4	654	1	2	525	1	4	749	1	2	668	1	2
2	697	1	2	543	1	5	694	1	2	669	0	4	526	1	2	524	1	4	614	0	2	695	1	2
2	541	1	4	669	1	4	636	1	3	673	1	4	636	1	3	732	1	3	787	1	2	665	1	2
2	686	1	4	680	1	2	671	1	3	660	1	4	796	1	3	635	1	5	766	1	3	650	1	2
2	691	1	4	745	1	2	648	1	2	623	1	4	346	1	3	589	0	4	601	1	2	677	1	2
2	716	1	3	731	1	2	685	1	2	640	0	3	419	1	2	686	1	3	675	1	3	680	1	2
2	615	0	3	777	1	4	627	1	2	601	1	4	750	1	3	613	1	4	653	0	3	627	1	2
2	652	1	4	745	1	3	458	1	3	614	1	4	653	1	2	591	1	3	772	1	4	669	1	2
2	644	1	3	739	1	5	473	1	3	627	1	3	631	1	2	539	1	5	624	1	2	625	1	2
2	756	1	4	665	1	4	569	0	2	664	1	4	613	1	5	671	1	3	686	1	2	642	1	2
2	632	1	3	652	1	2	764	1	3	663	1	3	501	1	3	469	0	4	715	1	3	653	1	2
2	560	1	3	686	1	2	554	1	3	616	0	3	672	1	2	532	1	4	685	1	2	663	1	2
2	768	1	4	665	1	3	753	1	3	672	1	4	623	1	2	631	1	4	677	1	3	659	1	3
2	585	1	3	629	1	5	694	1	2	617	1	3	526	1	5	685	1	3	639	1	3	624	1	2
2	674	1	4	769	1	3	588	1	2	613	1	4	765	1	3	592	1	3	582	1	2	680	1	2
3	618	1	3	635	1	3	637	1	3	663	1	3	637	1	3	625	1	3	667	1	4	678	1	2
3	623	1	2	663	1	3	623	1	3	672	1	3	608	1	5	692	1	5	636	0	3	643	1	2
3	627	1	2	689	0	3	615	1	3	691	1	4	625	1	2	615	1	2	562	1	3	662	1	5
3	685	1	3	613	1	3	625	1	3	603	0	4	638	1	4	685	1	3	726	1	3	679	1	3
3	668	1	3	686	1	4	637	1	2	622	1	3	541	1	2	697	1	4	603	1	3	688	1	3
3	645	1	4	739	1	3	653	1	3	676	1	3	663	1	5	623	1	3	566	1	3	680	0	2
3	656	1	3	684	0	3	596	1	2	630	1	4	604	1	2	615	1	5	646	1	4	651	1	2
3	696	1	2	689	1	4	612	1	3	666	1	3	670	1	3	705	1	3	636	1	4	663	1	4
3	661	1	2	682	1	3	616	1	3	603	1	3	505	1	3	604	1	2	707	1	4	707	1	2
3	627	1	2	638	1	3	538	1	3	670	1	3	545	1	4	565	1	3	661	1	3	685	1	2
3	682	1	2	635	1	3	565	0	3	602	0	4	626	1	2	507	0	3	566	1	3	647	1	3
3	697	1	3	672	1	3	546	1	3	657	1	3	599	1	4	668	1	2	669	1	2	698	1	2
3	631	0	2	661	1	2	421	1	2	657	1	2	685	1	3	632	1	2	650	1	3	647	1	4
3	696	1	2	686	1	2	693	1	2	682	1	4	692	1	3	525	1	3	670	1	2	651	1	2
3	633	1	4	690	1	3	621	1	2	695	1	3	618	1	3	524	1	3	624	1	2	691	1	3
3	648	1	3	632	1	4	613	1	3	657	1	3	631	1	3	654	1	2	640	1	2	668	1	2
3	687	1	3	658	1	3	606	0	2	626	0	3	667	1	3	732	1	4	513	1	3	669	1	4
3	646	1	3	662	1	2	675	1	3	665	1	3	635	1	3	589	1	2	616	1	3	627	1	3
3	636	1	2	647	1	3	531	1	3	673	1	3	526	1	3	686	1	3	645	1	4	669	1	2
3	651	1	3	671	0	2	695	1	3	650	1	3	636	1	3	613	1	4	606	1	3	601	1	3
3	672	1	3	653	1	2	623	1	3	660	1	3	591	1	2	796	1	3	697	1	3	625	0	4
3	638	1	4	685	1	2	691	1	2	677	1	3	646	1	5	539	1	4	685	1	2	614	1	2
3	697	0	3	693	1	2	731	1	2	623	0	3	750	1	2	671	1	4	702	1	2	663	1	5
3	606	1	3	667	1	2	636	1	3	680	1	3	653	1	3	619	0	3	606	1	2	642	1	3
3	627	1	4	614	1	2	672	0	3	640	1	4	631	1	4	669	1	4	638	1	2	653	1	3
3	654	1	4	609	1	3	586	1	2	627	1	3	613	1	2	601	1	3	631	1	2	617	1	2
3	675	1	4	691	1	3	690	1	2	664	1	3	632	1	3	631	1	3	669	1	4	659	0	3
3	680	1	3	630	0	2	736	1	2	663	1	4	672	1	3	685	1	4	526	1	3	624	1	3
3	656	1	4	672	1	3	651	1	3	616	1	3	623	1	4	765	1	4	695	1	4	680	1	3
3	620	1	4	681	1	4	663	1	3	672	1	4	626	1	3	592	1	3	666	1	2	613	1	4
4	618	1	4	663	0	2	625	1	2	657	1	4	625	1	3	617	1	3	637	1	3	627	1	2
4	623	1	3	613	1	3	636	1	4	646	1	3	602	1	2	690	1	5	623	1	3	652	1	3
4	635	1	4	668	1	3	663	1	2	662	1	4	715	1	3	673	1	2	615	0	4	716	0	2
4	627	1	3	684	1	4	687	1	3	618	0	3	633	1	3	652	1	3	667	1	3	675	0	3
4	685	1	3	682	1	3	613	1	3	759	1	4	680	1	3	631	1	3	606	1	3	594	1	3
4	689	1	3	638	0	2	667	0	3	633	1	3	672	1	3	737	1	3	697	0	4	654	1	4
4	686	0	3	661	1	2	637	0	2	688	1	3	632	1	3	687	1	2	667	1	3	753	1	3
4	645	1	2	635	1	3	663	1	4	624	1	4	604	1	5	615	1	3	665	1	3	632	1	3
4	739	1	3	672	1	3	691	1	2	718	1	3	641	1	4	624	1	3	662	1	3	615	1	4
4	656	1	3	661	1	3	632	0	3	648	1	3	619	1	2	761	1	3	662	1	3	697	1	2
4	689	1	3	686	1	3	699	1	3	688	1	4	543	1	5	649	1	2	639	1	3	796	1	5
4	696	1	2	633	1	3	670	1	5	794	1	3	530	1	2	571	1	3	637	1	3	636	1	2
4	627	0	3	648	1	3	649	0	2	655	0	4	664	1	3	673	1	4	672	1	3	639	1	3
4	682	1	2	690	0	2	688	1	3	652	1	4	595	1	3	630	1	2	661	1	2	641	1	4
4	697	1	2	632	1	3	620	1	2	716	1	4	678	1	3	594	1	5	636	1	2	651	1	2
4	631	1	3	646	1	3	675	1	3	682	0	3	651	1	2	629	1	2	682	1	3	591	1	3
4	696	1	2	658	1	2	677	1	2	627	1	3	683	1	4	617	1	4	647	1	2	589	1	2
4	687	1	2	636	1	4	627	1	3	656	1	4	591	1	2	673	1	3	601	1	3	620	1	3
4	647	1	3	662	1	3	696	1	3	629	1	3	626	1	2	652	1	3	639	1	3	613	1	2
4	653	1	2	671	1	3	690	1	2	671	1	4	643	1	2	564	1	3	683	1	3	617	1	3
4	651	1	4	672	0	2	682	1	5	567	1	3	566	0	2	651	1	4	631	1	3	598	1	2
4	638	1	4	685	1	3	633	1	3	611	1	3	621	1	2	680	1	3	695	1	2	688	1	5
4	693	1	4	606	1	3	629	1	3	717	1	3	591	1	2	635	1	3	607	1	3	680	1	2
4	667	1	4	627	1	3	738	1	3	636	0	4	652	1	3	638	1	3	687	1	4	685	1	4
4	614	1	3	654	1	3	640	1	3	634	1	3	645	0	5	715	1	3	621	1	3	630	1	4
4	697	1	2	675	1	3	613	1	3	642	1	3	609	1	2	565	1	3	635	1	2	668	1	2
4	609	1	3	680	1	3	664	1	2	666	1	3	641	1	5	639	1	3	613	1	3	608	1	2
4	691	1	4	656	1	2	659	1	4	708	1	4	649	1	3	600	1	4	633	1	2	594	1	4
4	630	1	3	681	1	2	650	1	3	710	1	3	747	1	3	632	0	4	685	1	3	615	1	3
4	672	1	3	620	1	3	606	1	3	603	1	5	634	1	2	628	1	2	653	0	3	585	1	3
5	641	1	2	543	1	2	648	1	3	665	1	4	615	1	2	652	1	4	688	1	3	768	1	3
5	637	0	4	671	1	3	658	1	4	629	1	3	697	1	2	613	1	3	583	0	2	769	1	4
5	666	1	4	670	1	4	682	1	2	641	1	3	632	1	3	704	1	2	623	1	2	585	0	2
5	631	1	3	604	1	4	701	1	3	545	1	2	748	1	3	711	1	3	627	0	4	674	1	3
5	656	1	3	642	1	3	759	1	4	681	1	4	628	1	2	769	1	3	653	1	3	843	1	3
5	699	1	2	763	1	3	659	1	3	535	1	4	661	1	4	697	1	3	661	1	4	731	1	3
5	687	1	2	693	1	4	641	0	3	705	1	3	735	1	2	763	1	2	647	1	4	790	1	2
5	632	1	3	682	1	3	633	1	2	736	0	3	653	1	3	529	1	3	685	1	3	660	1	2
5	660	1	2	762	1	3	635	1	2	876	1	2	651	1	2	609	1	2	632	1	3	677	1	3
5	622	1	2	515	0	4	682	1	3	570	1	4	761	1	2	747	1	3	646	1	2	678	1	3
5	735	1	3	552	1	2	604	1	4	650	1	3	678	1	3	650	1	3	656	1	3	650	1	5
5	640	1	2	703	1	2	618	0	2	577	1	3	722	1	3	689	1	3	686	1	3	716	1	2
5	757	1	2	621	1	3	780	1	2	662	1	2	770	1	3	605	1	3	636	1	2	691	1	5
5	637	0	3	736	1	2	738	1	2	634	1	3	669	1	2	721	0	3	641	1	3	707	1	2
5	578	1	2	633	1	2	793	0	2	688	1	4	675	1	2	517	1	3	626	0	2	641	0	4
5	625	1	3	692	1	2	657	1	2	663	1	4	718	1	2	729	1	3	579	1	3	617	1	2
5	576	1	2	572	0	3	668	1	2	602	1	3	666	1	3	755	1	2	558	1	3	716	1	3
5	694	1	3	726	1	3	668	1	3	631	1	3	626	0	3	543	1	2	656	0	2	781	1	2
5	640	1	3	618	1	2	656	1	4	636	0	2	690	1	3	671	1	3	654	1	3	694	1	2
5	698	0	3	641	1	2	682	1	2	614	1	3	751	1	2	697	1	2	630	1	3	718	1	3
5	596	1	3	650	0	3	678	1	2	675	1	3	669	1	5	680	1	2	688	1	3	749	1	3
5	768	1	3	678	1	2	675	1	3	671	1	4	541	0	4	691	1	3	626	1	3	787	1	4
5	622	1	3	684	1	2	712	1	2	648	1	2	745	1	3	731	1	4	638	1	3	766	1	2
5	673	1	2	585	1	3	686	1	2	685	1	3	686	1	3	716	1	3	653	1	3	601	0	4
5	567	1	3	643	1	2	633	0	2	627	1	3	777	1	4	615	1	3	678	1	2	653	1	2
5	692	1	3	694	0	2	609	1	3	458	1	4	745	1	2	739	1	4	616	0	3	772	1	4
5	641	1	3	596	1	3	639	1	3	686	0	3	644	1	2	652	1	4	675	1	5	624	1	2
5	702	1	4	602	0	2	653	1	3	473	1	3	756	1	5	665	1	2	626	1	2	715	1	5
5	673	1	4	668	1	4	608	0	2	569	1	2	632	1	2	652	1	4	597	1	4	764	1	4
5	564	1	4	723	1	2	677	1	3	677	1	3	686	1	2	560	1	3	609	1	3	685	1	2
6	554	1	3	753	1	2	685	1	3	630	0	2	672	1	3	617	1	3	623	0	4	656	1	4
6	639	1	4	588	1	5	765	1	3	672	1	2	659	1	2	624	1	2	526	1	3	691	1	5
6	582	0	3	721	1	2	663	1	3	681	1	4	618	1	2	680	1	2	631	1	3	620	1	2
6	694	1	2	629	1	3	872	0	3	667	1	2	623	1	3	613	1	2	592	1	3	637	1	2
6	689	0	3	696	1	3	791	1	2	637	1	3	635	1	2	685	1	3	378	1	3	623	1	4
6	667	1	3	608	1	3	603	1	2	562	1	5	663	1	2	689	1	3	543	1	3	615	1	4
6	708	1	2	623	1	2	662	1	3	726	0	3	627	1	2	668	1	2	622	1	3	625	1	5
6	625	1	3	638	1	3	676	1	2	566	1	4	613	1	3	686	1	2	630	1	3	636	1	2
6	541	1	2	663	1	2	679	1	4	646	1	3	739	1	2	645	1	3	680	0	3	653	1	2
6	615	1	3	604	1	2	688	1	2	538	1	4	684	1	2	656	1	3	651	1	4	596	1	4
6	670	1	2	705	1	3	663	1	2	565	1	3	689	1	3	627	0	3	666	1	3	603	1	2
6	604	1	3	505	0	2	707	1	2	707	1	4	682	1	3	672	1	2	603	1	2	612	1	2
6	545	1	2	565	1	3	647	1	3	661	1	4	638	1	2	686	1	3	685	1	2	636	1	2
6	599	1	5	626	1	3	698	1	3	421	1	4	696	1	2	697	1	2	670	1	3	616	1	2
6	667	1	3	685	1	2	647	1	4	566	1	3	661	1	3	631	1	3	602	0	3	546	1	2
6	525	1	3	692	1	2	657	1	3	621	1	3	635	1	3	696	1	3	651	0	2	693	1	2
6	524	1	3	618	0	5	657	1	3	669	1	3	682	1	3	690	1	3	668	1	4	650	0	4
6	654	1	4	507	1	2	691	1	3	624	1	4	661	1	2	632	1	2	657	1	3	670	1	2
6	635	0	5	631	1	2	682	1	2	613	1	3	633	0	2	646	1	2	626	1	2	513	1	5
6	589	1	4	668	1	3	695	1	3	640	1	4	648	1	3	658	1	3	669	1	3	675	1	2
6	526	1	3	632	1	2	665	1	4	606	1	2	687	0	3	662	1	3	673	1	3	531	1	4
6	636	1	4	732	1	2	650	1	2	695	1	4	636	1	2	647	1	4	660	0	3	616	1	2
6	613	1	3	686	1	3	623	1	4	645	1	4	671	1	2	653	1	3	677	1	3	697	1	2
6	796	1	3	591	1	3	680	1	2	606	1	4	651	1	3	693	1	3	627	1	2	685	0	2
6	671	1	3	539	1	5	640	1	5	623	1	3	672	1	2	667	1	3	601	1	4	702	1	5
6	419	1	2	346	1	3	669	1	2	691	1	3	638	1	3	614	1	3	614	1	3	636	1	2
6	469	1	3	750	1	3	625	1	3	731	1	4	685	1	3	606	1	3	664	1	3	638	1	2
6	501	1	3	653	0	5	627	1	3	672	1	4	697	1	4	654	1	4	663	1	3	631	1	5
6	532	1	3	631	1	4	653	1	3	606	1	3	627	0	3	609	1	4	642	0	4	669	0	3
6	672	1	3	613	1	3	663	1	5	690	1	4	675	1	3	680	1	3	616	1	3	586	1	2
7	736	1	4	526	1	4	685	1	2	656	1	4	672	1	3	617	1	2	623	1	2	630	1	4
7	663	1	2	695	1	2	765	1	3	691	1	4	659	1	3	635	1	3	626	1	2	672	1	2
7	625	1	3	666	1	2	663	1	3	681	0	3	624	0	4	663	1	4	631	1	3	620	1	2
7	615	1	2	651	0	3	678	1	2	667	1	3	680	1	2	685	1	3	592	1	3	637	1	2
7	637	1	4	692	0	3	672	0	3	625	0	2	613	1	3	689	1	3	643	0	3	623	1	3
7	685	1	2	697	1	2	691	1	3	636	1	4	618	1	2	668	1	2	603	0	3	615	1	2
7	608	0	3	625	1	2	676	1	2	606	1	4	623	1	2	686	1	4	662	1	3	687	1	2
7	623	1	3	663	1	4	679	1	3	697	1	3	627	1	3	645	1	2	622	1	3	613	1	2
7	638	1	4	604	0	2	680	0	5	663	1	3	613	1	3	689	1	3	688	1	3	667	1	4
7	541	1	2	670	1	2	666	1	2	665	0	4	739	1	3	638	1	3	630	1	2	667	1	3
7	615	1	3	705	1	3	707	1	3	672	1	3	684	1	2	696	1	3	651	1	3	662	1	2
7	505	1	2	545	1	2	698	1	4	636	0	3	656	1	2	661	1	3	663	1	2	637	1	3
7	604	1	3	565	0	2	647	1	2	632	1	4	682	1	2	682	1	5	603	1	2	662	1	2
7	626	1	3	685	1	3	657	1	4	647	1	4	635	1	2	686	0	3	685	1	2	663	1	5
7	599	1	2	692	1	3	691	1	4	699	1	5	627	1	3	631	1	2	670	0	3	639	1	2
7	507	1	2	618	1	5	695	1	2	670	0	4	672	1	3	696	1	3	647	1	4	637	1	4
7	631	0	3	667	1	2	657	1	3	688	1	3	661	1	3	633	1	3	602	1	2	661	1	4
7	668	1	3	524	1	2	665	1	2	607	1	4	697	1	3	648	1	2	657	1	2	691	1	3
7	632	1	3	654	1	5	673	1	3	675	1	4	690	1	2	687	1	3	651	0	2	682	1	3
7	525	1	3	732	1	3	677	1	3	677	1	4	646	1	5	632	1	2	682	1	3	601	1	2
7	613	1	3	635	1	3	640	1	3	687	1	3	636	1	2	658	1	3	668	1	4	639	1	2
7	591	1	2	589	1	3	627	1	4	627	0	3	662	1	2	647	1	3	626	1	2	683	1	3
7	671	1	4	686	0	4	669	1	4	696	1	4	653	1	2	671	1	4	669	1	3	649	1	5
7	750	1	2	526	1	3	614	1	2	621	1	3	672	1	2	651	1	4	650	0	4	631	1	2
7	653	1	3	636	1	4	627	1	5	682	1	3	638	1	2	685	0	4	660	1	2	695	1	3
7	631	1	3	796	1	5	664	1	3	633	1	3	693	1	2	667	1	4	623	1	2	620	1	3
7	669	1	3	539	1	3	663	1	2	629	1	3	606	1	2	614	1	3	680	1	3	690	1	3
7	601	1	4	646	1	2	653	1	2	613	1	3	627	1	3	697	1	4	601	1	3	635	1	4
7	632	1	3	619	1	3	663	1	3	738	1	2	675	1	2	654	0	3	625	1	3	640	1	2
7	672	1	4	613	1	3	616	1	3	613	1	3	680	1	2	609	1	4	642	0	3	633	1	2
8	664	1	4	685	1	2	632	1	4	684	1	4	835	1	3	465	0	2	653	1	3	566	1	4
8	653	1	2	659	1	3	607	1	2	702	1	4	528	1	3	383	1	3	445	1	3	749	1	2
8	617	1	4	650	0	2	627	1	2	479	0	3	689	1	5	663	0	2	609	1	3	776	1	2
8	690	1	2	606	1	3	756	1	4	501	1	3	782	1	2	445	1	3	483	1	4	627	1	2
8	673	1	3	625	1	2	788	1	3	683	1	2	613	1	5	817	1	3	680	0	4	786	1	3
8	652	1	2	631	1	3	777	0	4	820	1	4	684	1	2	673	1	4	454	0	2	756	1	2
8	531	1	2	412	1	3	706	1	5	516	1	4	557	1	4	743	1	2	479	1	4	460	1	2
8	681	0	2	858	1	2	733	1	3	675	1	3	453	1	3	397	1	5	613	1	3	727	1	2
8	473	1	4	403	1	3	768	1	4	769	1	3	401	1	3	735	0	3	408	1	2	641	1	4
8	708	1	3	733	1	4	749	1	2	825	1	4	875	1	3	631	1	3	464	1	3	492	1	3
8	508	1	3	804	1	2	584	1	3	776	1	3	624	1	4	584	1	4	636	1	4	747	1	2
8	774	0	3	660	1	2	752	1	2	447	1	3	721	1	2	898	0	3	496	1	2	775	1	2
8	679	1	3	430	1	2	772	1	4	768	1	4	580	1	5	657	1	3	657	1	4	784	1	2
8	573	1	3	680	1	3	709	1	2	774	1	4	638	1	5	625	0	3	614	1	3	560	1	4
8	413	1	4	817	1	2	656	1	4	721	1	5	778	1	3	878	1	4	515	1	3	533	0	2
8	546	0	5	606	1	4	552	1	3	747	1	4	713	1	3	535	1	3	409	1	2	629	1	2
8	754	1	2	644	1	2	816	1	2	558	1	3	538	1	5	439	1	3	648	1	5	669	1	4
8	867	1	3	695	1	4	671	1	2	723	1	4	791	1	3	699	1	3	641	1	2	569	1	3
8	573	1	3	612	1	5	829	1	3	544	1	4	662	1	4	619	1	3	470	1	2	746	1	3
8	789	1	2	535	1	3	798	1	4	822	1	4	714	1	2	843	0	3	620	1	3	712	1	2
8	783	1	3	836	1	2	704	1	2	422	1	3	619	1	4	596	1	3	459	1	3	697	1	2
8	769	1	2	489	1	3	788	1	2	752	1	3	638	1	3	676	1	3	400	1	2	515	0	3
8	472	0	2	565	1	3	671	1	4	662	1	4	736	1	5	427	0	4	454	1	3	750	1	4
8	628	1	3	603	1	4	657	1	3	654	1	3	543	1	2	829	1	4	484	1	3	803	1	2
8	647	1	4	572	1	3	838	1	3	453	1	4	722	1	2	646	1	4	600	1	3	797	1	3
8	859	1	3	648	1	3	645	1	3	690	1	3	617	1	2	501	1	4	438	1	3	740	1	3
8	675	1	3	563	1	3	622	1	2	841	1	3	705	1	5	838	1	3	500	1	2	736	1	3
8	776	1	4	702	1	4	841	0	4	573	1	3	831	1	3	473	0	4	529	1	2	708	1	2
8	562	1	4	701	1	2	768	1	3	620	1	3	633	1	4	708	1	3	513	1	3	669	1	2
8	830	1	3	503	1	3	825	0	3	725	1	4	789	1	3	656	1	4	533	1	4	559	1	2
9	704	0	4	711	1	3	652	1	4	618	1	4	589	1	2	620	1	2	617	1	3	640	1	3
9	626	1	3	534	1	3	643	1	3	641	1	3	613	1	4	617	0	3	673	1	2	698	1	4
9	715	1	3	543	1	2	564	1	4	694	1	5	671	1	3	611	0	2	651	1	3	768	1	3
9	601	1	2	672	1	2	566	1	2	650	1	3	567	1	3	717	1	3	591	0	3	622	1	2
9	694	1	4	552	1	4	621	1	4	596	0	3	598	1	2	630	1	3	680	0	4	585	1	5
9	667	1	3	715	1	2	635	1	4	678	1	3	688	1	2	642	0	3	652	1	4	673	1	2
9	706	0	3	510	1	3	638	0	3	684	0	4	680	1	4	708	1	2	639	1	3	692	1	5
9	560	1	5	794	1	3	715	1	3	567	1	2	685	1	3	615	1	3	641	1	3	702	1	3
9	823	1	4	526	1	3	565	1	2	643	1	3	668	1	2	603	0	2	747	1	2	673	1	3
9	714	1	2	695	1	2	645	1	2	641	1	2	636	1	2	671	1	3	634	1	2	602	1	3
9	791	1	2	672	1	4	600	1	3	694	1	4	608	1	3	641	1	3	632	1	3	668	1	3
9	617	0	3	709	1	4	609	1	4	596	1	5	634	1	3	604	0	3	628	1	2	723	1	2
9	725	1	4	642	1	3	649	1	2	564	0	4	666	1	3	763	1	3	657	1	4	688	1	2
9	510	1	3	702	1	2	662	1	2	583	1	5	594	1	4	666	1	2	627	1	3	648	1	4
9	552	1	3	715	1	3	618	1	2	623	1	2	710	1	2	631	1	3	652	1	2	653	1	3
9	621	1	2	633	1	4	759	1	3	658	1	3	585	1	2	656	1	3	646	1	3	661	1	2
9	701	1	3	737	1	3	633	1	2	682	1	4	543	1	3	693	1	4	624	1	3	659	1	4
9	602	0	4	687	1	2	716	1	4	627	1	3	670	1	4	699	1	2	718	1	2	641	1	5
9	672	1	5	680	1	3	688	1	2	701	0	4	642	1	3	682	0	4	654	1	3	647	1	2
9	615	1	3	632	1	4	675	1	3	759	0	3	637	1	2	687	1	2	648	1	3	685	1	3
9	624	1	3	604	1	2	594	1	2	633	1	3	762	1	3	622	0	4	753	1	3	682	1	2
9	761	1	4	571	1	2	688	1	3	635	1	4	515	1	2	552	1	3	697	1	2	780	1	4
9	649	1	4	673	1	5	632	1	3	604	1	4	632	1	4	735	1	4	796	1	4	646	1	3
9	641	1	4	543	1	3	615	1	5	632	1	3	660	1	3	640	1	3	655	1	3	656	1	2
9	619	1	4	530	0	3	794	1	2	618	0	2	757	1	3	703	1	3	652	1	2	738	1	5
9	664	1	3	630	1	5	636	1	3	686	1	4	637	1	2	621	1	4	639	1	4	793	1	3
9	595	1	2	594	1	3	641	1	3	641	1	3	578	1	2	736	0	3	651	1	3	636	1	2
9	678	1	4	683	1	2	591	1	3	668	1	4	633	1	2	625	1	3	716	1	4	657	0	5
9	651	1	4	629	1	5	656	1	3	626	1	4	576	1	3	692	1	4	682	0	2	668	1	2
9	626	1	4	591	1	3	629	0	4	682	1	3	572	1	2	726	1	3	627	1	3	656	1	2
10	558	1	4	579	1	2	729	1	2	632	1	4	631	1	3	694	1	4	543	1	3	624	1	4
10	630	1	3	678	1	2	755	1	5	625	1	4	718	1	3	601	0	3	697	1	3	654	1	2
10	688	1	5	656	1	3	671	1	2	732	0	3	636	1	2	675	1	2	669	1	3	635	1	5
10	626	1	4	654	0	2	680	1	4	636	0	4	749	1	4	648	0	3	745	0	4	589	1	2
10	712	1	2	675	1	2	541	1	4	613	1	2	614	1	3	685	1	4	691	1	3	686	1	3
10	686	0	3	638	1	2	686	0	5	591	1	4	787	1	4	772	1	2	731	0	4	526	1	2
10	633	1	3	653	1	2	745	1	2	796	1	4	766	1	5	627	1	5	716	1	4	646	1	5
10	678	1	3	639	1	3	615	1	2	539	1	3	671	1	3	458	1	2	777	1	3	419	1	2
10	609	1	2	675	1	5	644	1	4	671	1	3	653	1	3	473	0	3	739	1	3	750	1	4
10	616	1	4	626	0	3	756	1	2	631	0	4	624	1	3	764	1	3	652	1	3	653	1	3
10	653	1	3	608	1	2	652	1	3	737	0	3	686	1	2	685	1	4	665	0	4	613	1	2
10	677	1	4	609	1	3	686	1	2	680	1	3	715	1	4	677	1	3	632	1	5	669	1	4
10	597	1	3	615	1	2	585	0	5	615	1	4	569	1	5	582	0	3	560	1	3	501	1	2
10	652	1	3	613	1	4	641	1	4	624	1	4	554	1	2	588	1	3	665	1	3	602	1	5
10	697	1	3	632	1	2	731	1	2	604	1	5	639	1	5	689	1	4	768	0	2	715	1	4
10	628	1	5	748	1	3	790	1	2	641	0	4	753	1	4	629	1	3	629	1	4	633	1	2
10	661	1	3	704	1	4	535	1	3	543	0	3	694	1	3	696	1	5	769	1	2	687	1	4
10	735	1	3	769	1	3	736	1	2	664	1	4	721	1	3	667	1	2	674	1	3	672	1	3
10	653	1	2	651	1	5	678	1	2	595	1	4	708	1	2	608	1	3	843	1	3	632	1	3
10	711	1	3	761	1	2	577	1	3	678	1	4	623	1	2	625	0	4	545	1	2	761	1	2
10	763	1	2	678	1	4	716	1	4	651	1	3	641	1	4	638	1	3	681	1	5	649	1	2
10	669	1	3	722	1	3	691	1	3	594	0	3	663	1	2	604	1	5	660	1	2	571	1	3
10	718	0	4	697	1	2	707	1	3	683	1	4	670	1	2	615	1	4	705	1	3	673	1	3
10	626	1	3	770	1	5	641	1	2	629	1	5	505	1	2	705	0	4	876	1	3	619	1	5
10	650	1	4	529	1	3	617	1	3	626	1	3	604	1	5	545	1	4	570	1	4	530	1	4
10	689	1	3	675	1	2	634	1	4	617	1	4	565	1	2	626	1	4	677	1	2	630	1	3
10	605	1	3	609	1	3	688	1	3	673	1	3	692	1	3	599	1	3	650	1	4	591	1	3
10	751	1	4	666	1	2	663	1	3	643	1	3	618	1	3	685	1	4	650	1	3	652	1	2
10	721	1	4	747	1	4	602	1	4	564	1	5	631	1	3	507	0	5	662	1	4	566	1	3
10	517	1	3	690	1	3	781	1	3	621	1	4	667	1	4	668	1	3	716	0	4	651	1	2
11	638	1	3	591	1	3	685	1	2	626	1	2	768	1	2	622	1	2	680	1	3	633	1	2
11	639	1	3	680	1	4	717	1	3	712	1	3	684	1	2	585	1	3	611	1	5	653	1	4
11	645	1	5	635	1	4	630	1	4	686	1	3	673	1	3	694	1	2	608	0	3	616	1	3
11	600	1	3	715	0	3	668	1	2	638	1	5	567	1	3	673	1	3	634	1	3	639	1	5
11	609	1	4	652	1	4	636	1	4	678	1	3	692	1	2	596	1	3	642	1	4	653	1	2
11	649	1	2	565	1	2	666	1	4	609	1	3	643	0	2	688	1	3	615	1	4	626	1	2
11	634	1	2	641	1	3	708	1	3	675	0	4	641	1	2	623	1	2	603	1	3	608	1	4
11	657	1	4	747	1	2	594	1	3	677	1	3	702	1	3	658	1	3	670	1	3	652	1	3
11	627	1	3	632	1	3	710	1	2	597	1	3	602	1	2	627	1	2	604	1	2	697	1	3
11	652	0	2	628	1	2	585	0	2	609	1	2	668	1	2	661	1	3	642	0	3	632	1	3
11	662	1	4	646	1	3	543	1	3	615	1	4	723	1	3	659	1	3	763	1	4	748	1	3
11	618	1	5	633	1	2	671	1	4	613	1	5	564	0	3	641	1	3	637	1	3	628	1	2
11	759	1	3	716	1	2	641	1	2	704	0	3	583	1	3	633	1	3	666	1	2	661	1	4
11	594	1	4	688	1	2	687	1	3	769	1	3	648	1	2	635	1	2	631	1	3	735	1	3
11	718	1	2	675	1	3	762	0	2	651	1	4	682	1	4	682	0	3	656	1	2	653	1	4
11	654	1	3	624	0	5	515	1	2	761	1	3	701	1	2	604	1	3	693	1	3	711	1	3
11	697	1	4	648	1	3	632	1	4	678	1	4	653	0	3	632	1	4	699	1	5	722	1	3
11	794	1	2	753	1	3	660	1	3	770	1	3	759	1	4	618	1	2	682	1	2	697	1	2
11	655	1	4	688	1	3	552	1	2	675	1	3	647	1	5	780	1	3	622	1	3	763	1	4
11	652	1	3	632	1	3	703	1	3	718	0	4	685	1	2	646	1	5	735	1	4	669	1	3
11	639	1	4	615	1	4	621	1	3	747	1	4	656	1	2	636	1	3	640	1	3	529	1	2
11	641	1	4	796	1	3	736	1	4	626	1	3	738	1	2	641	1	3	757	1	3	609	1	3
11	716	1	4	636	1	2	633	1	2	650	1	5	793	1	4	657	1	4	637	1	5	666	1	3
11	682	1	3	651	1	2	572	1	3	689	1	3	686	1	3	668	0	3	578	0	2	690	1	3
11	627	1	3	591	0	2	618	1	3	751	1	4	668	1	4	656	1	3	625	1	3	605	1	2
11	629	1	3	656	1	4	694	1	3	517	1	4	626	1	2	682	1	4	576	1	3	721	1	3
11	589	1	2	617	1	3	640	1	4	755	1	3	558	1	3	579	1	4	692	1	4	729	1	2
11	620	1	4	671	1	3	698	1	3	671	1	3	656	1	3	678	1	5	726	1	3	543	1	5
11	613	1	4	567	1	5	596	1	3	669	1	4	654	1	4	630	1	3	641	1	3	697	1	2
11	688	1	4	598	1	3	678	1	4	541	1	2	688	1	2	675	1	3	650	1	5	680	1	3
12	745	1	4	731	1	2	648	1	3	640	0	4	526	1	3	636	1	3	601	1	4	660	1	3
12	686	0	3	777	1	2	685	0	3	614	0	2	613	1	2	591	1	3	675	1	3	677	1	2
12	691	1	3	745	1	3	653	1	3	663	1	3	671	1	4	796	0	5	671	1	3	623	1	3
12	716	1	4	739	1	4	772	1	3	642	0	4	346	1	3	539	1	2	627	1	3	680	1	2
12	615	0	3	652	1	3	458	1	3	616	1	3	419	1	2	631	1	3	569	0	3	627	1	3
12	644	1	4	756	0	5	624	1	3	659	1	4	750	1	2	613	1	3	554	1	3	669	1	2
12	665	1	2	652	1	3	686	1	4	624	0	3	653	0	2	501	1	4	639	1	3	601	1	5
12	632	1	4	686	0	3	715	1	2	618	1	4	469	1	3	532	1	2	582	1	4	625	1	2
12	560	1	3	665	1	3	473	1	3	623	1	3	623	1	5	672	1	3	753	0	3	627	1	3
12	585	1	4	768	0	4	764	1	2	635	1	4	526	1	2	631	1	3	721	1	4	664	1	2
12	674	1	3	629	1	3	685	1	4	627	1	4	685	1	3	663	1	4	689	1	2	653	1	2
12	641	1	5	769	1	3	677	1	2	685	1	4	765	0	3	872	1	3	629	1	3	663	1	3
12	843	1	2	731	1	4	694	1	2	613	0	3	592	1	5	676	1	2	667	1	3	672	1	2
12	681	1	2	545	1	3	588	1	2	668	1	3	378	1	3	679	1	3	625	1	3	617	1	3
12	570	1	3	790	0	3	696	1	3	686	1	3	543	1	3	688	1	3	638	1	4	680	1	2
12	678	1	3	535	1	2	708	1	3	684	1	4	791	1	3	651	0	3	663	1	2	613	1	5
12	650	1	3	660	1	3	608	0	2	656	1	3	603	1	2	663	1	5	604	1	4	663	1	2
12	650	1	3	705	1	4	623	1	3	689	1	4	662	1	5	707	1	4	615	1	2	689	1	2
12	716	1	3	736	1	2	541	1	3	682	1	5	622	0	3	603	1	3	670	1	3	645	1	2
12	691	1	4	876	1	3	705	0	5	638	1	3	630	1	2	670	1	3	505	1	3	739	1	3
12	662	1	3	677	1	4	604	1	2	635	1	4	680	1	3	647	1	4	545	1	3	696	1	5
12	641	1	4	577	1	2	565	1	4	682	1	4	666	1	3	698	0	3	626	1	3	661	1	3
12	617	1	3	707	1	3	685	1	2	672	1	4	685	1	2	651	1	5	599	1	3	627	1	3
12	688	1	3	634	1	3	618	0	2	697	1	3	602	1	5	691	1	3	692	1	4	661	1	2
12	663	1	3	716	1	4	631	1	5	631	1	3	647	1	4	682	1	3	507	1	4	686	1	3
12	781	1	3	602	1	4	667	1	3	696	1	4	657	1	3	668	1	3	668	1	2	690	1	2
12	749	1	4	631	1	3	525	1	4	633	1	5	657	1	3	657	1	3	632	1	3	687	1	3
12	614	1	3	694	1	3	635	1	4	648	1	3	695	1	5	669	1	4	524	1	4	632	1	5
12	787	1	3	718	1	2	589	1	3	636	1	3	626	1	3	673	1	4	654	1	2	646	1	3
12	766	1	3	636	1	3	686	1	4	662	1	4	665	1	3	650	1	3	732	1	3	658	1	3
13	671	1	3	647	1	3	616	1	2	660	1	4	526	1	3	636	1	2	606	1	3	623	1	4
13	638	1	2	653	0	4	645	1	2	677	1	4	613	1	3	619	1	3	685	1	3	680	1	2
13	685	1	3	651	1	4	697	0	2	640	0	3	591	1	4	750	1	2	623	1	3	627	1	4
13	667	0	4	672	1	4	691	1	4	614	1	3	796	1	2	631	1	3	702	0	4	669	1	3
13	614	1	3	693	1	4	731	1	4	627	1	5	539	1	3	613	1	3	672	1	3	601	1	3
13	697	1	2	606	1	2	636	1	2	664	1	4	671	0	4	601	1	2	606	1	4	625	1	2
13	627	1	3	654	1	3	669	1	2	663	1	4	646	1	5	632	1	4	638	1	4	663	1	2
13	675	1	4	656	1	2	586	1	2	642	1	3	653	1	3	672	1	2	631	1	3	616	1	3
13	609	0	4	691	1	3	736	0	4	653	0	3	669	1	3	685	1	3	690	1	3	672	1	4
13	680	1	2	672	1	3	666	1	2	659	0	4	623	1	3	592	1	3	526	1	3	617	1	3
13	630	1	2	681	1	3	663	1	3	663	0	3	626	1	4	663	1	3	695	1	4	624	1	3
13	620	1	2	623	1	2	625	1	2	685	1	3	631	0	2	678	1	3	651	1	2	680	1	2
13	637	0	2	615	1	2	608	1	2	668	1	4	765	1	2	691	1	3	692	1	3	613	1	4
13	667	1	3	636	1	3	623	1	2	686	1	4	643	1	4	622	1	3	615	1	3	618	1	5
13	625	1	2	637	1	2	541	1	2	739	1	5	672	1	3	679	1	2	637	1	2	623	1	3
13	653	1	2	562	1	2	615	0	2	656	1	4	603	1	3	688	0	3	685	0	2	635	1	3
13	596	1	2	603	1	2	670	1	3	696	0	3	662	1	5	630	1	3	697	1	2	627	1	4
13	726	1	3	646	1	3	604	1	2	627	1	4	676	1	3	680	1	2	625	1	3	689	1	3
13	612	1	3	636	1	2	599	1	3	682	1	4	651	1	5	666	1	3	638	1	3	613	1	3
13	566	1	4	616	1	5	618	1	3	672	1	4	707	1	2	663	1	2	663	1	2	645	1	3
13	421	1	2	538	1	3	507	1	2	661	1	3	685	1	4	603	1	3	604	1	2	684	1	2
13	693	1	3	565	1	2	631	1	3	686	1	3	670	0	2	647	1	3	705	1	2	689	1	3
13	669	1	3	707	1	3	668	1	2	697	1	4	698	1	2	602	1	4	505	1	3	682	1	5
13	624	1	4	546	1	3	632	1	2	631	0	3	657	1	5	647	1	4	545	1	3	638	1	2
13	613	1	3	661	1	4	525	1	3	633	1	3	657	1	2	651	1	4	565	1	2	661	1	3
13	640	1	3	566	1	3	524	0	3	648	1	4	691	1	2	682	0	4	626	1	2	635	1	3
13	513	1	3	621	1	2	654	1	4	690	1	3	657	1	2	668	1	3	685	1	2	696	1	3
13	675	1	4	650	1	3	635	1	3	632	0	3	626	1	3	695	1	4	692	1	3	687	1	2
13	531	1	4	670	1	5	589	1	3	646	1	5	665	0	5	669	1	2	667	1	3	658	1	3
13	695	1	3	606	1	3	686	1	3	636	1	4	650	1	2	673	1	4	732	1	2	662	1	3
14	651	1	3	647	1	4	677	1	2	848	1	4	414	1	4	624	1	2	607	1	3	819	1	5
14	693	1	2	671	1	2	687	1	3	622	1	3	768	0	4	655	1	3	675	1	3	651	1	3
14	667	1	2	653	1	3	627	1	4	665	1	3	602	1	3	490	1	2	690	1	3	546	0	3
14	614	1	3	672	1	3	696	1	2	743	1	2	758	1	3	559	1	3	682	1	3	736	1	2
14	697	1	3	638	0	2	621	1	4	554	1	3	691	1	4	827	0	3	633	1	4	638	1	2
14	627	1	2	685	1	4	629	1	4	436	1	3	596	1	5	873	1	3	738	1	4	865	1	2
14	675	1	3	606	1	3	635	1	3	616	1	4	642	1	4	527	1	5	613	1	3	607	1	5
14	656	0	3	654	1	4	613	1	3	546	1	3	637	1	3	761	1	3	659	1	3	633	1	3
14	691	1	2	609	1	3	640	1	2	661	1	3	658	1	2	632	1	4	606	1	2	737	1	3
14	630	1	2	680	1	3	633	1	2	602	1	2	830	1	4	399	0	3	653	1	4	680	1	5
14	681	1	2	672	1	3	685	1	3	715	1	4	779	1	3	550	1	3	617	1	3	672	1	3
14	620	1	2	623	0	3	664	1	4	687	1	3	581	1	3	740	1	5	625	1	2	632	1	2
14	637	1	2	615	1	3	650	0	2	761	1	4	702	1	3	586	1	3	690	1	2	615	1	2
14	606	1	3	667	1	3	632	1	2	641	1	3	465	1	2	465	1	2	673	1	3	624	1	3
14	697	1	3	625	1	3	638	1	2	571	1	4	822	1	2	629	1	3	652	1	4	604	0	2
14	663	1	2	636	1	3	422	0	3	673	1	3	568	1	2	488	1	3	631	0	3	649	1	2
14	662	0	2	687	1	4	657	1	5	619	1	4	687	1	5	774	1	2	550	1	3	543	1	3
14	662	1	3	613	0	3	744	1	2	630	1	3	824	1	3	508	1	4	630	1	2	530	1	2
14	663	1	3	667	1	3	570	1	2	651	1	3	640	1	3	630	1	3	754	1	3	664	0	5
14	639	1	3	667	1	4	866	0	3	683	1	4	722	1	4	735	0	2	467	0	3	595	1	3
14	672	1	2	665	1	4	710	1	2	626	1	3	718	1	2	856	1	3	810	1	3	678	1	2
14	661	1	2	637	1	4	426	1	3	617	1	2	532	1	4	689	1	3	544	1	2	594	1	3
14	682	1	2	637	1	2	691	1	3	673	1	5	599	1	2	559	1	4	659	1	3	629	1	2
14	632	1	3	636	1	4	816	1	4	652	1	3	709	1	3	639	1	3	584	1	3	591	1	4
14	647	1	3	691	1	4	448	1	2	564	1	4	839	1	4	705	1	3	755	1	4	643	0	2
14	699	1	3	601	1	3	745	1	3	621	1	4	581	1	2	751	1	4	684	1	3	566	1	3
14	639	0	2	649	1	3	712	1	3	591	1	3	597	1	2	557	1	4	826	1	3	651	1	2
14	670	1	2	631	1	4	690	1	3	635	1	3	630	1	5	475	0	2	619	0	2	680	1	3
14	683	1	4	688	1	4	581	1	4	715	1	3	652	1	3	518	1	3	715	1	3	638	1	2
14	620	1	2	695	1	4	796	1	3	565	1	3	620	1	4	532	1	3	821	1	3	652	1	3
15	645	1	3	639	1	4	634	0	4	609	1	2	643	1	3	641	1	3	608	1	2	675	1	4
15	649	1	3	600	1	3	708	1	4	616	1	2	673	1	3	694	0	2	642	1	2	653	1	4
15	747	1	2	609	0	4	615	0	4	639	1	2	602	0	2	702	1	4	666	1	2	626	1	4
15	652	1	3	641	1	4	603	1	4	677	1	2	668	1	2	596	1	5	594	1	2	608	1	4
15	662	1	3	634	0	4	543	1	4	609	0	2	688	1	3	723	1	4	710	1	2	597	1	4
15	618	1	2	632	1	4	641	1	5	615	1	2	623	1	3	564	1	2	585	1	2	697	1	4
15	759	0	3	628	1	3	604	0	5	652	1	2	648	1	4	583	1	2	671	1	2	613	1	4
15	633	1	2	657	1	5	642	1	4	748	1	2	658	1	4	682	1	2	670	1	2	632	1	4
15	716	0	3	627	1	4	637	1	5	735	1	4	627	1	3	653	1	2	763	1	2	628	1	4
15	688	1	2	646	1	2	666	1	4	761	1	3	701	0	3	661	1	2	631	1	2	661	1	4
15	624	1	2	675	1	5	699	1	5	678	1	3	659	1	2	759	1	5	656	0	2	704	1	4
15	718	1	3	594	1	5	687	1	5	697	1	2	641	1	3	647	1	3	693	1	3	653	0	4
15	648	1	3	654	1	5	762	1	4	763	1	2	685	0	2	633	1	4	682	1	4	711	1	4
15	688	1	3	753	1	4	515	1	4	669	1	3	604	1	4	635	1	3	632	1	3	769	1	4
15	796	1	3	632	0	4	622	0	5	529	1	3	632	1	2	682	1	3	660	1	3	651	1	4
15	794	1	2	615	1	4	640	1	4	675	1	2	618	1	4	780	1	3	552	1	2	722	1	5
15	652	1	2	697	1	5	757	1	4	718	0	3	646	1	3	738	1	2	735	1	2	770	1	4
15	636	0	3	655	1	5	736	1	4	666	1	2	656	0	3	636	1	5	637	1	3	609	1	4
15	639	1	2	641	1	4	625	1	3	650	1	2	793	1	4	641	1	3	703	0	2	747	1	4
15	591	1	3	651	1	5	576	0	5	689	1	3	686	1	2	657	1	3	621	1	2	626	1	4
15	682	1	2	716	1	3	726	1	5	690	1	2	668	1	3	656	1	2	578	1	2	605	1	4
15	620	1	2	627	1	4	641	0	5	517	1	4	668	1	3	682	1	3	633	1	4	751	1	4
15	613	1	4	656	1	4	640	1	2	729	1	2	626	0	5	579	1	3	692	1	3	721	1	5
15	598	1	3	629	1	4	698	1	4	755	1	2	558	1	4	678	1	3	572	1	2	543	1	4
15	688	1	3	589	1	4	678	1	5	671	1	2	656	1	4	654	1	2	618	1	2	697	0	4
15	680	1	3	617	1	3	622	1	3	541	1	3	688	1	4	630	1	3	694	1	3	669	1	4
15	611	1	3	671	1	5	684	1	2	745	1	3	675	1	4	626	1	5	650	1	2	680	1	4
15	685	1	2	567	1	3	585	1	4	686	1	2	686	1	4	712	0	2	596	1	2	731	1	4
15	717	1	4	630	1	4	567	1	2	691	1	3	638	1	4	653	1	3	768	1	2	716	1	3
15	668	1	4	636	1	4	692	1	2	745	1	3	633	1	2	678	1	3	673	1	2	777	1	4
16	739	1	3	615	1	4	627	1	4	625	1	3	419	1	2	346	1	3	686	1	2	601	1	3
16	652	1	4	665	0	3	458	1	3	614	1	3	653	1	5	750	1	3	715	1	3	664	1	3
16	644	1	3	686	1	4	624	0	4	627	1	3	631	1	4	613	1	3	569	1	2	642	1	3
16	756	1	2	769	1	5	473	1	4	663	1	3	469	1	4	501	1	2	685	1	2	663	0	3
16	632	1	2	641	1	4	764	1	3	653	1	3	532	1	3	672	1	2	677	0	3	616	1	2
16	652	1	3	843	0	4	554	1	3	617	1	2	685	1	3	623	1	4	582	1	3	672	1	2
16	560	1	3	545	1	3	639	1	4	624	1	3	765	1	5	526	1	2	753	1	2	659	1	3
16	665	0	2	790	1	4	694	1	4	680	1	3	592	0	4	631	1	2	721	1	2	613	1	3
16	768	1	2	660	1	4	588	0	3	635	0	3	543	1	3	663	1	3	629	1	3	618	1	3
16	629	1	3	705	0	3	689	1	4	627	1	3	791	1	3	378	1	4	696	1	2	623	1	3
16	585	1	3	736	1	4	667	1	4	685	1	2	603	1	4	872	1	2	708	1	3	663	1	3
16	674	1	3	570	1	5	608	0	4	613	1	3	622	1	4	662	1	2	625	1	2	689	1	2
16	731	1	2	677	1	4	638	1	4	686	1	4	676	1	4	679	0	3	623	1	2	668	1	2
16	681	1	2	650	1	2	541	1	5	645	1	2	688	1	4	630	1	3	663	1	4	739	1	2
16	535	1	4	577	1	4	670	1	4	682	1	2	680	1	4	666	1	2	604	0	4	684	0	2
16	876	1	2	716	0	4	505	1	3	638	1	2	651	1	5	663	0	3	615	1	2	656	1	2
16	678	1	3	691	1	3	565	1	4	661	1	3	647	1	3	707	1	3	705	1	3	689	1	2
16	650	1	3	707	1	4	599	1	4	635	1	2	602	1	2	603	1	4	604	1	2	696	1	4
16	617	1	2	662	1	2	685	0	4	627	1	3	657	1	2	685	1	2	545	1	3	661	1	3
16	716	1	2	641	1	3	618	1	4	682	1	3	691	1	3	670	1	2	626	1	2	686	1	3
16	781	1	4	634	1	2	667	0	4	672	0	3	682	1	4	698	1	2	692	1	4	697	1	3
16	631	1	3	688	1	3	632	1	4	696	1	3	668	1	4	647	1	3	507	1	2	631	1	3
16	718	1	3	663	1	3	525	1	4	633	1	3	695	1	2	657	1	5	631	1	2	648	1	3
16	636	1	2	602	0	4	654	1	4	687	1	3	669	1	3	651	1	3	668	1	2	690	1	3
16	749	1	2	694	1	4	686	1	4	632	1	3	665	1	2	657	1	5	524	1	2	646	1	3
16	614	1	4	787	1	3	526	1	4	658	1	3	673	0	4	626	1	4	732	1	2	662	1	3
16	675	1	2	766	1	5	636	1	2	636	1	3	650	1	3	677	1	2	635	1	2	671	1	3
16	671	1	4	601	1	4	613	1	3	647	1	3	660	1	4	623	1	3	589	1	2	651	1	3
16	648	1	3	685	1	3	591	1	3	653	1	3	680	1	2	640	1	2	539	1	4	638	1	3
16	772	1	3	653	1	4	796	1	3	672	1	3	627	1	4	669	1	3	671	1	4	685	1	2
17	667	1	2	693	1	4	702	1	3	664	1	4	601	1	4	646	1	3	731	1	2	601	1	3
17	614	0	3	606	1	5	638	1	3	663	0	3	632	1	5	619	1	5	636	1	2	625	1	4
17	697	1	2	627	0	4	631	1	5	642	1	4	672	1	3	750	1	3	672	0	3	614	1	3
17	654	1	2	656	1	3	669	1	4	653	1	3	623	1	4	653	1	3	606	1	2	627	1	3
17	675	1	4	691	1	4	586	1	4	672	1	4	626	1	5	631	1	3	690	1	3	663	1	3
17	609	1	4	620	1	5	736	1	4	617	1	2	765	1	3	613	0	3	526	0	3	616	1	3
17	680	0	3	637	1	5	695	1	4	624	0	3	592	1	2	669	1	3	651	1	2	659	1	3
17	630	1	5	615	1	5	666	1	3	618	1	4	663	1	2	631	1	3	663	1	4	680	1	3
17	672	0	2	667	1	3	615	1	5	635	1	2	678	1	4	685	0	3	625	1	3	613	1	4
17	681	1	4	636	1	4	608	1	4	685	0	3	643	1	4	691	0	4	692	1	3	623	1	3
17	623	0	2	637	1	4	623	1	5	689	1	2	672	1	4	603	1	3	637	1	2	663	1	2
17	625	1	3	562	0	5	638	1	5	613	1	2	662	1	4	622	1	3	685	1	3	627	1	3
17	653	1	2	603	1	4	663	1	3	645	1	3	679	1	3	676	1	3	697	1	3	668	1	2
17	596	1	3	636	1	5	705	1	3	739	1	3	630	1	2	688	1	2	625	0	2	686	1	3
17	726	1	3	616	1	4	505	1	3	684	1	3	651	0	4	680	1	5	541	1	3	656	1	3
17	612	1	3	538	1	4	545	1	3	689	1	3	666	1	2	707	1	4	604	1	3	638	1	3
17	566	1	3	565	1	3	565	0	4	682	0	3	663	1	2	685	0	4	615	1	3	661	1	3
17	646	1	3	707	0	3	626	1	3	696	1	3	603	1	2	670	1	4	670	1	3	682	0	3
17	546	1	2	421	1	4	618	1	4	635	1	3	657	1	3	647	1	3	604	1	3	672	1	3
17	661	1	2	566	1	3	631	1	3	627	1	3	651	0	3	602	1	4	599	1	3	661	1	3
17	693	1	3	670	1	2	667	1	4	686	1	3	691	1	3	698	1	2	685	1	3	697	1	3
17	621	1	2	613	1	2	524	0	4	696	1	3	626	1	3	647	1	3	692	1	3	631	1	3
17	669	1	2	606	1	4	732	1	3	632	1	3	669	1	4	657	1	3	507	1	3	633	1	3
17	650	1	3	513	1	3	589	1	3	636	1	3	673	1	4	682	1	3	668	1	3	648	1	3
17	624	1	3	675	1	4	686	1	3	662	1	3	650	1	3	668	1	4	632	1	3	690	0	3
17	640	1	2	645	1	3	526	1	3	647	1	3	660	1	3	695	1	3	525	1	3	687	1	3
17	531	1	3	606	1	2	636	1	3	671	1	3	623	1	3	657	1	3	654	1	3	646	1	3
17	695	1	2	697	1	3	613	1	4	672	1	2	640	1	4	665	1	2	635	1	4	658	1	2
17	616	1	2	685	1	3	539	1	4	638	1	3	627	1	4	677	1	4	591	1	3	653	1	3
17	623	1	3	691	1	2	671	1	3	685	1	3	669	1	3	680	1	3	796	0	3	651	1	3
18	667	1	2	693	1	5	682	1	4	682	1	2	683	1	3	629	1	4	690	1	2	589	1	4
18	627	0	2	614	1	2	635	1	4	627	1	2	652	1	4	591	1	2	633	0	4	620	1	4
18	654	1	3	697	1	5	738	1	4	656	1	2	643	1	2	626	1	3	629	1	2	613	0	4
18	630	1	3	606	1	4	613	1	4	629	1	4	564	1	4	617	1	3	613	1	2	671	1	4
18	681	0	2	675	1	3	685	1	4	617	1	2	621	1	3	673	0	3	640	1	2	680	1	4
18	620	1	2	609	1	4	650	0	5	567	1	2	651	0	2	566	1	2	633	1	2	611	1	3
18	637	1	2	680	1	4	606	1	5	598	1	2	680	1	3	591	1	3	664	1	2	685	1	4
18	623	1	2	656	1	3	653	1	5	688	1	2	715	1	3	635	1	3	659	1	2	630	1	4
18	615	1	2	691	1	5	617	1	5	717	1	2	652	1	3	638	1	2	625	1	2	668	1	3
18	667	1	3	672	1	4	690	1	2	636	1	3	600	0	2	565	1	2	673	1	2	608	1	4
18	636	1	3	625	1	4	697	1	5	594	1	2	609	1	3	639	1	4	652	1	2	634	1	3
18	697	1	3	606	1	3	516	1	4	615	1	2	641	1	3	645	1	3	631	1	2	642	1	4
18	687	1	2	663	1	5	666	0	3	603	1	2	747	1	2	649	1	4	789	1	3	666	0	4
18	667	1	2	613	0	5	683	1	4	671	1	2	628	1	4	634	1	3	787	1	4	708	1	3
18	637	1	3	667	1	4	886	1	5	670	1	2	657	1	3	632	1	3	662	1	3	710	1	4
18	662	1	3	665	1	4	559	1	4	641	0	2	627	1	2	652	1	3	835	1	2	585	0	4
18	639	1	3	662	1	3	736	1	4	642	1	2	646	1	4	618	1	3	774	1	2	543	1	2
18	637	1	2	663	1	5	633	1	3	763	1	2	662	0	3	716	1	3	636	1	4	604	1	4
18	672	1	2	661	0	4	687	1	3	631	1	2	759	1	2	688	1	3	602	1	2	637	1	3
18	691	1	2	636	1	4	672	1	3	656	1	2	633	1	4	675	1	3	715	0	2	666	1	4
18	632	1	2	682	1	2	624	1	5	693	1	2	624	1	3	654	1	3	737	1	2	699	1	3
18	670	1	3	647	1	3	604	1	5	637	1	2	594	1	3	648	1	2	680	1	4	682	0	4
18	683	1	2	601	1	4	571	0	5	623	1	2	718	1	4	753	0	2	632	1	2	687	1	3
18	695	1	3	699	1	3	673	1	2	667	1	2	688	1	4	632	1	2	615	1	2	762	1	3
18	620	1	2	639	1	4	543	1	5	697	1	2	615	1	4	697	1	3	761	1	3	615	1	4
18	607	1	2	649	1	4	630	1	2	663	1	2	794	1	4	796	1	2	649	1	2	625	1	3
18	675	1	2	631	1	4	664	1	2	687	1	2	655	1	4	652	1	3	641	1	2	636	1	4
18	677	1	2	688	1	4	595	1	2	613	1	2	639	1	4	636	1	3	619	1	3	606	0	3
18	687	1	3	627	1	3	651	1	3	667	1	3	641	1	4	591	1	2	530	1	2	667	1	3
18	696	1	2	621	1	3	594	1	2	662	1	3	651	1	3	716	1	2	678	1	2	665	1	3
19	662	0	3	637	1	3	615	1	4	689	1	2	662	1	3	603	1	4	623	1	2	685	1	4
19	639	1	2	663	1	2	608	1	3	613	1	3	676	1	3	622	1	2	638	1	3	686	1	4
19	637	1	3	636	1	3	625	1	3	668	1	2	679	1	3	688	1	2	663	1	4	656	1	2
19	672	0	2	691	1	2	541	1	3	645	1	2	630	0	4	680	1	3	615	0	3	689	0	2
19	661	1	3	682	0	3	604	1	3	739	1	2	651	1	2	666	1	2	670	1	3	682	1	3
19	647	1	2	632	1	3	705	1	4	684	1	3	685	1	3	663	1	2	604	1	3	696	1	3
19	601	1	3	699	0	2	505	1	5	638	1	2	670	0	4	707	1	3	545	1	3	627	1	3
19	683	1	3	639	1	3	565	1	5	661	1	4	647	1	2	603	1	3	599	1	2	682	1	3
19	649	1	3	670	1	3	626	1	4	635	1	2	647	1	2	602	1	3	692	1	3	672	1	2
19	631	1	4	688	1	3	685	1	3	661	1	3	657	1	3	698	1	3	618	1	3	686	1	4
19	695	1	3	620	0	4	507	1	3	697	1	3	651	1	3	657	1	3	631	0	2	696	1	3
19	607	1	3	675	1	4	668	1	4	631	0	2	682	0	4	691	1	3	667	1	3	648	1	2
19	687	1	4	677	1	2	525	1	5	633	1	4	668	1	3	695	1	3	632	1	3	632	1	4
19	627	1	3	696	1	2	524	1	3	690	1	4	657	1	3	626	1	3	654	1	3	646	1	4
19	621	0	3	690	1	2	589	1	4	687	0	2	669	1	2	673	1	3	732	1	3	658	1	2
19	633	1	4	682	1	3	526	1	3	662	1	3	665	1	3	650	1	2	635	1	3	636	1	3
19	629	1	2	635	1	3	591	1	3	647	1	3	640	1	3	660	1	4	686	1	3	671	0	2
19	613	1	3	738	1	4	539	1	5	653	1	3	627	1	3	677	1	3	636	0	3	693	1	3
19	640	1	3	685	1	2	671	1	3	651	1	4	614	1	2	623	1	2	613	1	4	667	1	3
19	613	0	2	664	1	3	419	1	4	672	1	3	664	1	4	680	1	3	796	1	2	614	1	3
19	633	1	3	617	1	3	613	1	3	638	1	4	663	1	3	669	0	3	346	1	3	697	1	4
19	659	1	4	625	1	3	469	1	2	685	1	3	642	1	3	601	1	4	750	1	3	606	0	3
19	650	1	3	690	1	3	501	1	3	627	1	4	653	1	4	625	1	3	653	1	2	654	1	4
19	606	1	3	652	1	3	672	1	3	609	1	3	672	1	3	627	1	3	631	1	3	675	1	2
19	653	1	4	693	1	3	623	1	5	680	1	3	617	1	3	663	0	3	532	1	2	656	1	3
19	673	0	4	610	1	2	765	1	3	691	1	4	659	1	3	616	1	3	526	1	2	672	1	3
19	631	1	4	593	1	2	592	1	4	630	1	3	624	1	3	613	1	3	631	1	3	620	1	3
19	667	1	3	695	1	2	663	1	2	681	1	2	680	1	3	618	1	3	685	1	3	637	0	3
19	806	1	3	560	1	3	378	0	3	667	1	3	623	0	4	635	1	3	872	1	4	623	1	3
19	626	1	4	623	1	3	543	1	2	625	1	4	663	1	4	627	1	3	791	1	3	615	1	3
20	637	1	2	636	1	3	697	1	3	689	1	3	662	0	3	603	1	2	623	1	4	685	1	3
20	562	1	3	596	1	2	608	1	3	668	1	3	676	1	4	622	1	3	638	1	3	613	1	3
20	653	1	3	566	1	3	625	1	3	645	1	3	679	1	3	688	1	3	663	1	3	686	0	2
20	726	0	2	565	1	2	541	1	3	739	1	2	630	0	4	680	1	3	615	1	3	656	1	2
20	603	1	3	661	1	3	604	0	4	684	0	3	651	1	3	666	1	2	670	1	2	689	1	3
20	612	1	2	421	1	3	705	1	4	638	1	3	685	1	3	663	1	4	604	1	3	682	1	2
20	646	1	2	566	1	4	505	1	3	661	1	2	670	1	3	707	1	3	545	1	3	696	1	3
20	636	0	3	669	1	2	565	1	5	635	1	2	647	1	3	603	1	2	599	1	3	627	1	3
20	616	1	2	670	1	3	626	1	3	661	1	4	647	1	2	602	1	4	692	1	2	682	1	3
20	538	1	3	624	1	3	685	0	5	697	1	5	657	0	3	698	1	3	618	1	2	672	1	3
20	707	1	3	613	1	2	507	1	4	631	1	3	651	1	3	657	1	2	631	1	3	686	1	2
20	546	1	3	606	1	3	668	1	4	696	1	3	682	1	3	691	1	4	667	1	2	648	1	3
20	693	1	2	513	1	4	525	1	3	633	0	4	668	1	3	695	1	4	632	1	3	632	1	2
20	621	1	3	531	1	3	524	0	3	690	1	3	657	1	3	626	1	3	654	1	2	646	1	3
20	650	1	2	616	0	3	589	1	5	687	0	3	669	0	3	673	1	3	732	1	4	658	1	4
20	640	1	3	645	1	3	526	1	3	662	1	3	665	1	3	650	1	4	635	1	3	636	1	3
20	675	1	2	606	1	3	591	0	3	647	1	4	640	1	3	660	1	3	686	1	3	671	1	3
20	695	1	2	697	1	4	539	1	3	651	0	2	627	1	3	677	0	3	636	1	4	653	1	3
20	691	1	2	685	1	3	671	1	5	672	1	3	614	1	3	623	1	5	613	1	2	685	1	3
20	636	1	3	623	1	3	619	1	2	638	1	4	664	1	3	680	1	3	796	1	2	693	1	3
20	638	1	2	731	1	4	613	1	5	627	1	3	663	1	3	669	1	2	646	1	3	667	1	3
20	631	1	3	702	0	3	669	1	4	609	1	2	642	1	4	601	1	4	750	1	3	614	1	3
20	586	1	2	672	1	4	601	1	3	680	1	3	653	1	5	625	1	3	653	1	3	697	0	4
20	690	1	3	606	1	4	672	1	4	691	1	3	672	1	4	627	1	3	631	1	2	606	1	3
20	526	1	2	669	1	3	623	1	3	630	1	2	617	1	2	663	1	3	632	1	3	654	1	2
20	736	0	3	666	1	3	765	1	3	681	1	2	659	1	4	616	1	3	626	1	3	675	1	4
20	695	1	3	651	1	4	592	1	3	637	1	3	624	1	5	613	1	3	631	1	4	656	0	3
20	663	1	3	615	1	3	663	1	5	615	1	3	680	1	3	618	1	3	685	1	2	672	1	4
20	625	1	3	637	1	3	678	1	3	667	1	3	623	1	4	635	1	3	672	1	4	620	1	3
20	692	1	3	685	1	3	643	1	2	625	1	3	663	1	5	627	1	3	691	1	3	623	0	2
21	636	1	3	606	1	3	572	1	3	668	1	3	679	0	4	791	1	3	631	0	3	627	1	3
21	687	0	3	697	1	5	638	1	3	686	1	3	688	1	3	603	1	3	608	1	3	685	1	3
21	613	1	3	663	1	4	541	0	2	645	1	5	630	1	2	662	1	3	625	1	3	689	1	2
21	667	1	3	667	1	3	663	1	3	739	1	3	680	1	3	622	1	3	623	1	4	613	0	3
21	665	0	3	639	0	5	604	1	5	689	1	4	651	1	5	676	1	3	615	1	3	684	1	3
21	662	1	4	672	1	2	705	1	3	682	1	2	666	0	3	707	1	4	670	1	2	656	1	2
21	637	1	3	636	1	2	505	1	3	696	1	4	663	1	3	603	1	3	545	1	2	638	1	3
21	662	1	3	691	1	3	604	1	5	672	1	3	647	1	3	685	1	3	565	1	4	661	1	3
21	663	1	4	632	1	4	685	0	3	686	1	3	602	1	4	670	1	2	626	1	3	635	0	5
21	637	1	2	647	1	3	631	1	5	631	0	3	698	1	2	657	1	3	599	1	4	627	1	3
21	661	1	3	601	1	3	667	1	4	696	1	3	647	1	4	657	1	4	692	1	3	682	1	3
21	682	0	3	639	1	4	632	1	3	633	1	4	651	0	3	691	1	3	618	1	2	661	1	2
21	699	1	3	683	0	3	524	1	4	690	1	3	668	1	2	682	1	3	507	1	3	697	1	5
21	670	1	3	649	1	5	589	1	3	687	1	4	657	1	5	695	1	3	668	1	3	648	0	3
21	631	1	3	688	1	3	686	1	4	632	1	3	669	1	3	626	1	3	525	1	3	646	1	3
21	620	1	3	695	1	4	636	1	4	658	1	4	665	1	2	650	1	3	654	1	3	636	1	2
21	607	1	3	677	1	5	613	1	5	662	1	5	673	1	3	677	0	5	732	1	2	671	1	4
21	675	1	4	687	0	4	591	0	3	647	1	3	660	1	3	623	1	2	635	1	4	672	1	2
21	627	1	3	690	1	3	346	1	4	653	1	3	625	1	3	680	1	4	526	1	4	638	1	2
21	696	1	2	633	1	5	750	1	3	651	1	3	614	0	3	640	1	3	796	1	3	685	1	5
21	621	1	3	629	1	4	631	1	4	693	1	2	627	1	4	627	1	3	539	1	2	667	1	3
21	682	1	3	635	1	5	501	1	3	697	1	3	663	1	3	669	1	4	671	1	4	614	1	4
21	738	1	3	613	1	3	672	1	4	609	1	3	616	1	3	601	1	3	419	1	3	606	0	3
21	640	1	2	685	1	4	526	1	3	691	1	4	617	1	4	664	1	2	653	1	2	627	1	4
21	613	1	3	664	1	3	631	1	3	630	1	2	659	0	5	663	1	3	613	1	3	654	1	3
21	633	1	3	653	1	3	685	1	4	672	0	3	624	1	3	642	1	3	469	1	3	675	1	3
21	659	1	3	617	1	5	765	1	5	681	1	4	613	1	3	653	1	5	532	1	2	680	1	3
21	650	1	4	625	1	3	592	1	4	623	1	3	623	1	3	672	1	3	623	1	2	656	1	3
21	606	1	3	690	1	3	543	1	3	615	1	5	635	1	3	680	1	3	663	1	2	620	1	3
21	673	1	3	652	1	4	872	1	3	667	1	3	663	1	2	618	1	3	378	0	3	637	1	3
22	625	1	3	636	1	3	697	1	2	668	0	2	679	1	3	691	1	3	685	1	3	627	1	3
22	653	1	3	637	1	3	638	1	5	686	1	4	688	1	2	603	1	3	608	1	2	685	1	3
22	596	1	2	562	1	4	541	0	3	645	1	3	630	1	4	662	1	2	625	1	2	689	1	3
22	726	1	3	603	0	3	663	1	3	739	1	3	680	1	2	622	1	4	623	1	4	613	1	4
22	612	1	2	538	1	4	604	1	3	689	1	4	651	1	2	676	1	3	615	1	4	684	1	4
22	566	1	2	707	1	4	705	1	3	682	1	2	666	0	3	707	0	3	670	1	3	656	1	2
22	646	1	3	661	1	2	505	0	5	696	1	2	663	1	4	603	1	2	545	1	3	638	1	4
22	636	1	3	421	1	3	604	1	4	627	1	3	685	1	3	657	1	3	565	1	3	661	1	3
22	616	1	3	566	1	4	685	1	4	672	1	3	670	1	3	657	1	3	626	1	3	635	0	3
22	565	1	2	621	1	5	631	1	5	631	1	3	647	1	3	691	1	2	599	1	3	682	1	4
22	546	0	3	669	1	3	667	1	4	696	1	2	602	1	3	682	1	5	692	1	3	661	1	3
22	693	1	3	670	0	3	632	0	3	633	1	4	698	1	3	695	1	3	618	1	3	686	1	3
22	650	1	2	613	1	3	524	1	4	690	1	2	647	1	4	626	1	4	507	1	3	697	1	5
22	624	1	3	640	1	4	589	1	3	687	0	4	651	1	2	669	1	3	668	1	2	648	1	3
22	606	1	3	513	1	3	686	0	2	632	1	2	668	1	4	650	1	4	525	1	3	646	1	3
22	531	1	3	675	1	3	636	1	4	658	1	4	657	0	3	660	0	3	654	1	3	636	1	3
22	695	1	3	645	1	4	613	1	3	662	1	4	665	1	3	677	1	3	732	1	2	671	1	2
22	616	0	3	606	1	4	591	1	3	647	1	3	673	1	3	623	1	3	635	1	3	672	1	3
22	697	1	3	691	1	3	646	1	3	653	1	3	625	1	2	680	1	5	526	1	3	638	0	2
22	685	1	3	702	1	4	750	1	3	651	1	2	614	1	5	640	1	4	796	1	2	685	1	3
22	623	0	3	636	1	4	631	1	4	693	1	3	627	1	3	627	1	3	539	0	2	667	1	4
22	731	0	3	672	1	3	601	1	4	697	1	4	663	1	3	669	1	2	671	1	3	614	1	2
22	638	1	3	606	1	5	672	1	2	609	1	2	616	1	4	601	1	3	619	1	3	606	1	3
22	631	1	2	586	1	3	626	1	3	691	1	5	617	1	3	664	1	3	653	1	3	627	1	5
22	669	1	3	690	1	3	631	1	4	630	0	2	659	1	3	663	1	3	613	1	4	654	1	2
22	736	1	3	526	1	4	685	1	3	672	1	3	624	1	5	642	1	4	669	1	3	675	0	3
22	695	0	3	663	1	2	765	1	3	681	1	4	613	1	3	653	1	3	632	1	3	680	1	4
22	666	1	2	625	1	2	592	1	3	623	1	3	623	1	4	672	1	3	623	1	3	656	1	3
22	651	1	3	692	1	3	643	1	4	615	1	2	635	1	3	680	1	3	663	1	2	620	1	3
22	615	1	2	637	1	4	672	1	3	667	1	3	663	1	3	618	1	3	678	1	3	637	1	2
23	697	1	3	625	1	2	608	1	4	627	1	3	662	1	4	791	1	2	652	1	4	613	1	3
23	613	1	2	636	1	3	623	1	3	685	1	3	622	1	4	603	1	3	631	1	4	645	1	2
23	637	1	2	606	1	2	638	1	4	689	1	3	679	1	2	676	1	3	625	1	2	739	1	4
23	662	0	2	663	0	4	541	1	5	668	1	3	630	0	3	688	1	2	663	1	3	684	1	3
23	663	1	2	687	1	4	615	1	4	686	1	2	680	1	4	651	1	3	604	1	3	689	1	3
23	637	1	2	667	1	3	670	1	2	656	1	2	666	1	2	663	1	3	705	1	2	682	1	5
23	661	1	2	667	1	4	604	0	4	638	1	3	685	1	2	707	1	3	505	1	2	661	1	3
23	691	0	3	665	1	4	545	1	4	696	1	4	647	1	3	603	1	4	626	1	3	627	1	3
23	682	1	3	662	1	4	565	1	3	635	0	3	602	0	2	670	1	3	685	1	2	682	1	3
23	632	1	3	639	1	3	599	1	4	661	1	3	657	1	4	698	1	3	618	1	3	672	1	4
23	601	1	3	672	1	3	692	1	4	697	1	3	657	1	2	647	1	4	668	1	4	686	0	3
23	699	1	3	636	1	4	507	1	4	696	1	4	651	1	3	691	1	3	667	0	2	631	1	2
23	670	0	2	647	1	4	631	1	3	633	0	3	668	1	3	682	1	3	525	1	2	646	1	3
23	683	1	2	639	1	3	632	1	3	648	1	5	665	1	3	695	1	5	654	1	2	658	1	3
23	649	1	3	631	1	5	524	1	3	690	1	2	650	1	4	657	0	3	591	1	3	662	1	5
23	688	1	3	675	1	4	732	1	3	687	1	3	677	1	2	626	1	3	796	1	4	647	1	4
23	695	1	3	687	1	3	635	1	5	632	1	4	623	1	3	669	1	3	539	1	3	671	1	2
23	620	1	2	627	1	5	589	1	4	636	1	3	640	1	4	673	1	3	671	1	2	653	0	4
23	607	1	3	696	1	4	686	1	3	651	1	2	627	1	5	660	1	3	346	1	3	638	1	3
23	677	1	3	621	1	4	526	1	5	672	1	2	669	1	4	680	1	4	419	1	4	614	1	3
23	633	1	2	690	1	3	636	1	5	685	1	4	614	1	5	601	0	3	750	1	3	606	1	4
23	629	1	4	682	1	3	613	0	3	693	1	4	627	1	3	625	1	4	653	1	3	627	0	2
23	635	1	3	613	1	3	613	1	2	667	1	2	663	1	2	664	1	3	631	1	4	609	1	2
23	738	1	4	613	1	3	501	1	3	697	1	5	653	1	5	642	1	2	469	1	2	656	1	2
23	640	1	4	633	1	4	672	1	3	654	1	4	617	1	4	663	1	3	532	1	4	691	1	3
23	664	1	3	685	1	5	623	0	5	675	1	3	659	0	2	616	1	2	631	1	5	681	0	3
23	659	1	3	650	1	3	526	1	3	680	1	3	680	1	2	672	1	3	685	1	3	620	1	5
23	606	1	2	653	1	5	378	1	5	630	1	4	618	1	3	624	1	3	765	1	4	637	1	2
23	625	1	2	617	1	5	543	1	3	672	1	3	623	1	2	613	1	4	592	1	3	615	1	3
23	673	1	2	690	1	3	872	1	4	623	1	3	663	1	3	635	1	3	663	1	3	667	1	4
24	625	1	3	636	1	3	685	1	3	689	1	2	691	1	4	603	1	2	608	1	4	627	1	3
24	637	1	2	562	1	4	697	1	5	613	0	2	676	1	2	662	1	3	625	1	4	685	1	3
24	653	1	3	596	1	3	623	1	3	668	1	3	630	0	3	622	1	3	638	1	4	645	1	3
24	646	0	3	726	1	2	541	0	3	686	1	4	680	1	2	679	1	3	663	1	4	739	1	3
24	636	1	2	603	1	4	604	1	3	682	1	3	707	1	3	688	1	3	705	1	4	684	0	4
24	565	1	3	612	1	4	615	1	3	638	0	3	603	1	3	651	1	4	545	1	4	656	1	4
24	707	1	3	566	1	2	670	1	3	661	1	4	685	1	2	666	1	2	565	1	4	689	1	3
24	421	1	3	616	0	3	505	1	4	635	1	3	670	1	3	663	1	3	626	1	4	696	1	3
24	693	1	2	538	1	4	604	1	3	627	1	3	602	1	2	647	1	5	599	0	3	686	1	3
24	566	1	3	546	1	3	618	1	3	682	1	3	698	0	3	657	1	4	685	1	3	696	1	3
24	621	1	3	661	1	3	507	1	3	672	1	3	647	1	3	691	1	3	692	1	5	633	1	3
24	670	1	2	669	1	5	631	1	3	661	1	4	657	1	2	626	1	2	668	1	4	690	1	3
24	624	1	2	650	1	4	667	1	3	697	1	2	651	1	3	669	1	3	632	1	2	632	1	4
24	640	0	3	613	1	3	524	1	4	631	1	2	682	1	3	665	1	4	525	1	3	646	0	4
24	606	1	3	513	1	4	654	0	5	648	1	4	668	1	3	673	0	4	732	1	2	658	1	3
24	695	1	4	675	1	3	635	1	3	687	0	3	695	1	5	660	1	3	589	1	3	671	1	3
24	616	0	3	531	1	3	686	1	3	636	0	3	657	1	3	677	1	2	526	1	3	651	1	3
24	697	1	3	645	1	3	671	1	3	662	1	4	650	1	2	623	1	5	636	1	5	638	1	4
24	623	1	3	606	1	5	646	1	5	647	1	3	640	1	4	680	1	3	613	1	4	693	1	3
24	691	1	2	685	1	4	619	1	3	653	1	4	627	1	3	669	1	2	591	1	3	667	0	3
24	702	1	3	731	1	3	631	1	2	672	1	2	625	1	3	601	0	3	796	1	2	614	1	2
24	606	1	3	636	1	4	613	1	3	685	1	4	663	1	3	614	1	3	539	1	3	697	1	3
24	631	1	3	672	1	4	632	1	3	654	1	2	642	1	5	627	1	3	750	1	3	606	1	3
24	669	1	3	638	1	3	672	1	3	675	1	3	653	1	2	664	1	4	653	0	4	627	1	2
24	690	1	3	586	1	3	623	1	2	609	1	4	663	1	3	616	1	4	669	1	3	656	1	2
24	526	1	2	736	1	3	626	1	5	680	1	3	617	1	3	672	1	3	601	1	4	691	0	3
24	666	1	2	695	1	2	765	1	3	672	1	3	624	1	3	659	1	3	631	1	3	630	1	3
24	651	1	2	625	1	3	678	1	3	681	1	3	680	1	3	618	1	3	685	1	3	637	1	3
24	663	0	2	692	1	4	643	1	3	620	1	4	613	0	3	623	1	3	592	1	4	623	1	3
24	615	1	3	637	1	2	672	1	4	667	1	4	635	1	4	663	1	3	663	1	2	615	1	2
25	625	1	3	606	1	4	652	1	3	618	1	3	872	1	3	663	1	3	617	1	4	623	1	4
25	636	1	2	697	1	2	631	1	3	663	0	3	662	0	3	378	1	3	710	1	5	635	1	3
25	663	1	4	613	1	3	611	1	3	627	1	2	622	1	4	543	1	4	625	1	3	689	0	4
25	687	1	5	667	0	3	625	1	3	685	1	2	679	1	4	791	1	3	541	1	5	686	1	3
25	667	1	3	665	1	4	608	0	4	613	1	3	688	1	2	603	1	2	663	1	4	645	1	5
25	662	1	3	637	1	3	623	1	3	668	1	3	630	1	2	676	1	5	615	1	3	684	1	4
25	663	1	5	662	1	3	638	1	2	739	1	2	680	0	4	651	1	3	670	1	4	656	0	2
25	661	1	3	639	1	3	604	1	3	689	1	3	666	1	3	663	1	3	705	1	4	682	1	2
25	636	1	2	637	1	2	505	1	3	696	1	3	707	1	5	603	1	4	565	1	4	638	0	4
25	691	0	4	672	1	4	604	0	5	635	1	3	685	1	3	670	1	3	599	1	3	661	1	2
25	682	1	2	647	1	2	545	1	3	682	1	2	647	1	4	657	1	3	618	1	3	627	1	3
25	632	1	3	601	1	3	626	1	3	686	1	3	602	0	3	691	1	4	631	1	5	672	0	4
25	639	1	5	699	1	4	685	1	4	697	1	2	698	1	3	668	1	2	668	1	3	661	1	2
25	670	1	2	688	0	2	692	1	2	633	1	2	647	1	3	695	1	3	667	1	4	631	1	5
25	683	1	3	620	1	3	507	1	4	690	1	3	657	1	4	657	1	3	632	1	2	696	1	3
25	649	1	2	675	1	5	525	1	3	687	1	3	651	1	5	626	0	4	524	1	2	648	0	4
25	631	1	3	687	1	3	654	1	4	632	1	3	682	1	3	669	1	5	732	0	3	646	1	2
25	695	1	3	627	1	3	635	1	3	658	1	3	665	1	3	673	1	4	526	1	3	638	1	3
25	607	1	4	696	1	4	589	1	4	636	0	3	660	1	3	650	1	3	636	1	4	685	1	5
25	677	1	2	621	1	3	686	1	3	662	1	3	677	1	3	623	1	4	613	1	5	693	0	3
25	690	1	5	629	1	2	539	1	3	647	1	3	680	1	2	640	1	3	591	1	3	667	1	2
25	682	1	3	635	1	3	671	1	4	671	1	3	601	1	3	627	1	4	796	1	2	614	1	2
25	633	1	4	613	1	3	346	1	2	653	1	3	614	1	5	669	1	4	419	1	5	627	1	4
25	640	1	3	738	1	2	750	1	3	651	1	3	627	1	3	625	1	3	631	1	3	654	1	3
25	613	1	3	664	1	4	653	1	4	672	1	4	664	1	2	642	0	2	613	1	5	675	1	3
25	633	1	5	659	1	3	532	1	2	697	1	3	663	1	4	653	1	3	469	0	2	691	1	3
25	685	1	4	653	1	3	672	1	3	606	1	3	663	1	5	659	1	3	501	1	3	630	1	4
25	650	1	3	617	1	5	685	1	2	609	1	4	616	1	3	624	1	3	623	1	3	672	1	3
25	606	1	4	625	1	3	765	1	3	680	1	3	672	1	4	680	1	4	526	1	4	681	1	3
25	673	1	4	690	1	4	592	1	3	656	1	3	617	1	2	613	1	3	631	1	3	620	1	3
26	637	1	3	623	1	3	625	1	3	618	1	4	663	1	3	678	1	3	615	1	4	623	1	3
26	615	1	3	667	0	3	692	1	3	635	1	3	691	1	3	643	1	2	637	1	3	689	1	4
26	625	1	3	636	0	4	685	1	2	663	1	3	622	0	3	672	1	4	697	1	4	613	1	3
26	726	0	4	637	1	3	608	1	3	627	0	2	676	1	3	603	1	3	625	1	4	668	1	4
26	603	1	3	562	1	3	623	1	2	685	1	3	680	1	3	662	1	2	663	1	3	686	1	3
26	646	1	4	653	1	3	638	1	3	739	1	4	651	1	3	679	1	3	670	1	3	645	1	3
26	636	1	3	596	0	3	541	0	3	684	1	3	666	1	4	688	1	5	705	1	2	656	1	3
26	565	1	4	612	0	3	604	1	3	689	1	3	663	1	3	630	1	3	505	1	3	627	1	4
26	707	1	3	566	1	2	615	0	3	682	1	3	603	1	2	707	1	3	604	1	4	661	1	4
26	546	1	3	616	1	5	626	1	3	638	1	2	685	1	2	647	1	3	545	1	3	686	1	4
26	661	1	3	538	1	3	599	1	2	696	1	3	670	1	2	647	1	4	565	1	3	697	1	2
26	566	0	3	421	1	2	685	1	2	661	0	3	602	1	2	682	1	3	692	1	2	631	1	3
26	621	1	4	693	1	3	618	1	3	635	1	2	698	0	5	668	1	3	507	0	3	633	1	3
26	650	1	2	669	1	3	668	1	3	682	1	3	657	1	3	695	1	4	631	1	2	648	1	3
26	670	1	2	624	1	3	667	1	3	672	1	3	657	1	3	657	1	3	632	1	3	658	1	3
26	606	0	3	613	1	2	525	0	2	696	1	2	651	1	3	669	0	3	524	1	3	662	1	3
26	513	1	4	640	1	4	654	1	2	690	0	2	691	1	3	665	1	4	732	1	3	671	1	3
26	695	1	3	675	1	2	613	1	2	687	1	3	626	1	2	673	1	2	635	1	3	653	1	4
26	645	1	3	531	1	4	591	1	4	632	1	3	660	1	3	650	1	3	589	1	2	651	1	3
26	606	1	3	616	1	4	796	1	3	646	1	3	677	1	5	623	0	3	686	1	2	672	1	4
26	685	1	3	697	1	4	646	1	2	636	1	3	640	1	4	680	1	2	526	1	3	638	1	2
26	731	1	4	623	1	4	619	1	2	647	1	2	601	1	3	627	1	2	636	1	3	685	1	4
26	636	1	3	691	1	3	613	0	4	614	1	3	625	1	3	669	1	2	539	1	3	693	1	3
26	672	1	4	702	1	4	669	1	3	697	1	2	653	1	3	614	0	5	671	1	3	667	0	4
26	638	1	3	606	1	3	601	0	3	606	1	3	616	1	3	627	1	3	750	1	3	654	0	3
26	631	1	3	669	1	3	623	0	2	627	1	2	672	1	3	664	1	3	653	1	3	675	1	3
26	690	1	3	586	1	3	631	1	2	680	0	3	617	1	3	663	1	3	631	1	3	609	1	4
26	526	1	2	695	1	3	685	1	3	656	1	2	680	1	2	642	1	3	632	1	3	630	1	3
26	736	1	4	666	1	3	765	0	3	691	1	2	663	1	3	663	1	4	672	1	3	672	1	3
26	651	1	3	663	1	3	592	1	3	620	1	3	543	1	3	659	1	3	626	1	3	681	1	2
27	623	1	3	637	0	3	617	1	3	618	1	3	872	0	3	624	0	2	690	1	3	635	1	3
27	636	1	4	615	1	4	625	1	2	623	1	3	791	1	2	613	1	3	652	1	3	663	1	2
27	606	0	2	667	1	2	673	1	4	627	1	3	603	1	3	378	1	2	631	1	3	685	1	4
27	663	1	4	625	1	2	608	1	4	686	1	3	662	1	4	676	1	3	623	1	5	689	1	4
27	687	1	2	697	1	5	625	1	3	645	0	2	622	1	2	679	1	4	541	1	3	613	1	3
27	613	1	4	667	1	3	638	0	2	739	1	2	688	1	3	630	1	5	663	1	4	668	1	2
27	667	1	2	665	1	3	670	1	2	684	1	2	651	1	3	680	1	3	604	1	4	682	1	4
27	662	1	3	663	1	3	705	1	5	656	1	3	603	1	3	666	1	2	615	1	3	638	1	4
27	637	1	4	639	1	4	545	1	3	689	1	3	685	0	3	663	1	4	505	0	3	696	1	4
27	662	0	4	672	1	3	626	1	3	635	1	2	670	1	2	707	1	2	604	1	3	661	1	3
27	637	1	4	661	1	2	685	1	3	631	1	3	602	1	2	647	1	3	565	1	4	627	1	5
27	636	1	2	682	1	3	632	1	2	633	1	3	657	1	2	698	1	3	599	1	2	682	1	3
27	691	0	3	632	1	2	524	1	2	687	1	2	651	1	3	647	1	4	692	1	2	672	1	2
27	647	1	4	699	1	2	732	1	2	632	1	2	682	1	3	657	1	3	618	1	3	661	1	2
27	601	1	3	639	1	5	686	1	3	658	1	2	668	1	3	691	1	5	507	1	3	686	0	3
27	683	1	2	670	1	3	526	1	3	662	1	4	657	1	4	695	1	3	631	1	2	697	1	2
27	649	1	4	688	1	4	591	1	2	651	1	3	650	1	2	626	1	3	668	1	3	696	1	4
27	631	1	2	607	1	4	346	0	3	685	1	2	623	1	2	669	1	5	667	0	2	648	1	3
27	695	1	2	675	1	2	653	1	3	693	1	3	640	1	3	665	0	3	525	1	3	690	1	3
27	620	1	4	677	1	5	631	1	2	667	1	2	627	1	5	673	1	2	654	1	4	646	0	4
27	690	1	2	687	1	4	613	1	3	614	1	3	625	1	3	660	1	3	635	1	3	636	1	4
27	682	1	3	627	1	3	469	0	3	697	1	3	627	1	3	677	1	4	589	1	5	647	1	3
27	613	1	4	696	1	4	501	1	3	606	1	4	664	1	3	680	1	3	636	0	2	671	1	4
27	613	1	3	621	1	3	532	1	4	627	0	3	642	1	2	669	1	3	613	1	3	653	1	4
27	633	1	4	633	1	3	672	1	3	675	1	3	672	1	2	601	1	4	796	1	3	672	1	3
27	685	1	5	629	1	2	623	1	3	609	1	3	617	1	3	614	0	5	539	1	2	638	1	3
27	659	1	3	635	1	3	526	1	2	680	1	3	624	1	3	663	1	4	671	1	4	654	1	3
27	650	1	3	738	1	2	685	1	3	691	1	3	613	1	3	653	1	4	419	1	2	656	1	3
27	606	1	4	640	1	2	765	1	3	630	1	2	837	1	3	663	1	3	750	1	3	672	1	4
27	653	1	3	664	1	3	592	1	3	681	1	2	768	1	2	616	1	4	631	1	4	620	1	3
28	667	0	4	637	1	3	809	1	3	685	1	3	802	1	3	659	1	3	698	1	2	723	1	2
28	562	1	2	623	1	3	657	1	3	697	1	3	758	0	3	680	1	4	647	1	4	738	1	4
28	653	1	5	615	1	3	757	1	4	808	1	3	691	1	4	724	1	3	682	1	3	804	1	3
28	596	0	4	625	1	3	751	1	2	725	0	2	696	1	2	655	1	5	668	1	3	715	1	4
28	726	1	3	636	1	3	691	0	4	741	1	3	742	1	3	590	1	2	695	1	5	805	1	3
28	612	1	5	637	1	3	657	1	4	663	0	3	837	1	3	659	1	4	665	0	4	705	1	2
28	646	1	4	603	1	3	726	1	3	670	1	2	758	1	2	727	0	3	650	1	3	704	1	3
28	538	0	2	566	1	3	669	1	3	645	1	3	830	1	4	698	1	3	660	1	4	685	1	3
28	565	1	3	636	1	3	673	1	2	665	1	3	779	1	3	657	1	5	680	1	3	692	1	3
28	707	1	4	616	1	3	677	1	5	726	0	2	681	1	3	751	1	3	727	1	2	707	1	3
28	661	1	3	546	1	3	723	1	4	699	1	2	647	1	3	682	1	2	669	1	4	731	1	3
28	421	1	4	621	1	3	740	0	2	818	0	3	757	1	2	657	1	3	725	1	2	668	1	4
28	693	0	5	669	1	3	803	1	3	525	0	2	691	0	4	669	1	5	814	1	2	667	1	2
28	566	1	3	650	1	3	739	1	2	732	1	3	668	1	2	665	1	3	627	1	3	632	1	2
28	670	1	3	606	1	4	653	0	4	635	1	2	695	1	3	650	0	3	664	0	2	524	1	2
28	624	1	4	513	1	3	663	1	3	589	1	3	726	1	3	677	1	4	663	1	3	654	1	2
28	613	1	5	675	1	2	757	1	2	686	1	4	673	1	3	723	0	3	650	1	3	526	1	3
28	640	1	3	531	1	3	739	1	5	698	1	3	660	1	2	680	1	3	730	1	2	636	0	4
28	616	1	4	695	1	3	670	1	4	751	1	3	725	1	2	740	1	4	754	1	3	647	1	2
28	606	1	3	645	1	3	666	1	3	682	1	4	814	1	2	727	1	2	767	1	3	657	1	3
28	697	1	3	652	1	2	710	1	2	695	1	4	627	1	5	669	1	3	710	0	3	757	1	4
28	531	1	5	655	1	3	726	1	4	657	1	3	664	0	4	803	1	4	738	1	2	691	1	3
28	540	1	4	376	1	2	691	1	3	726	1	3	663	1	3	739	1	3	759	1	4	668	1	3
28	639	1	4	323	1	2	816	1	2	669	1	2	819	1	4	653	1	4	684	1	3	673	1	4
28	536	1	4	389	1	4	718	1	2	665	1	3	681	1	2	663	1	3	755	1	2	660	1	3
28	551	1	3	567	1	3	845	1	3	650	1	4	666	1	2	805	1	3	784	1	3	723	1	4
28	459	1	3	576	1	2	680	1	2	677	1	2	663	1	2	736	1	5	812	1	5	740	1	3
28	789	0	3	597	1	3	796	1	3	680	1	3	725	1	3	695	1	4	726	1	4	669	1	2
28	627	1	2	653	1	3	715	1	3	727	1	3	837	1	3	651	1	3	690	1	3	803	1	4
28	775	1	5	598	1	4	811	1	3	814	1	3	802	1	2	692	1	4	732	1	2	725	1	3
29	664	1	2	627	1	4	698	1	2	685	1	3	691	1	4	815	1	3	809	1	4	725	1	5
29	663	1	3	663	1	3	757	1	2	697	1	3	696	1	3	737	1	3	647	1	4	723	1	4
29	688	1	3	739	1	4	691	1	2	808	1	3	837	1	3	724	1	3	657	1	4	738	0	3
29	707	1	4	653	1	2	668	1	2	663	0	3	727	1	3	768	1	2	751	1	3	741	1	3
29	685	1	3	630	0	4	657	1	2	715	1	3	758	0	3	655	0	3	682	1	4	804	1	4
29	670	1	3	680	1	4	665	1	2	670	1	2	830	1	3	758	1	2	695	0	4	705	1	4
29	647	1	3	651	1	3	673	1	2	805	1	2	681	1	3	742	1	2	726	1	5	704	1	3
29	602	1	2	666	1	4	650	1	2	665	1	3	698	1	3	590	1	3	669	1	5	645	1	4
29	698	1	2	663	1	4	723	1	2	685	1	4	751	1	2	659	1	2	660	0	5	726	1	4
29	647	1	4	603	1	3	803	1	4	667	1	2	691	1	3	779	1	2	677	1	2	699	0	3
29	657	1	2	657	0	3	725	1	3	632	1	2	695	0	2	647	1	4	680	1	5	692	1	5
29	691	1	2	651	1	3	814	1	3	524	0	3	669	1	2	657	1	2	740	1	2	818	1	4
29	668	1	2	682	1	2	627	1	4	732	1	3	665	1	2	757	0	3	727	1	5	707	1	3
29	657	1	2	695	1	2	739	0	5	635	1	3	673	0	3	682	1	3	669	1	2	731	1	3
29	673	1	2	626	1	3	757	1	2	589	1	2	660	0	3	668	1	4	664	1	4	668	1	4
29	650	1	3	669	1	2	739	1	2	686	1	3	677	1	3	657	1	3	663	1	3	525	1	4
29	677	1	3	665	0	2	710	1	3	636	1	3	680	1	3	726	1	3	653	1	4	654	1	4
29	623	1	3	660	1	2	754	1	3	698	1	3	740	1	2	650	1	3	663	1	3	526	1	4
29	680	1	2	640	1	2	710	1	3	757	1	3	725	1	3	723	1	2	670	1	4	647	0	4
29	669	1	4	627	1	3	816	0	2	751	1	2	814	1	3	727	1	3	666	1	2	657	1	5
29	625	1	3	601	1	2	759	1	3	691	1	3	627	1	4	669	1	3	650	0	2	682	1	4
29	642	1	4	614	1	2	755	1	2	726	1	2	653	1	4	803	1	3	730	1	2	668	1	3
29	653	1	4	627	1	2	845	1	2	669	1	2	663	1	2	664	1	3	767	1	4	695	1	4
29	617	1	4	664	1	3	784	1	2	673	1	2	819	1	4	663	1	3	726	1	5	657	1	4
29	659	1	4	663	1	3	812	1	2	723	1	3	736	1	3	739	1	3	691	1	2	665	1	5
29	624	1	4	663	1	2	690	1	3	680	1	2	695	1	4	681	1	3	738	1	3	650	1	3
29	680	1	4	616	1	2	732	1	2	740	1	3	663	1	4	805	1	3	718	1	4	660	1	3
29	613	1	4	672	1	2	680	1	2	727	1	2	725	1	3	666	1	3	684	1	2	677	1	4
29	618	1	4	623	1	3	715	1	3	725	1	4	637	1	4	651	1	2	726	1	5	669	1	3
29	635	1	3	663	1	3	811	1	2	814	1	2	625	1	3	692	1	3	796	1	2	803	1	3
30	378	1	3	663	1	3	623	0	3	625	1	3	637	0	3	815	1	3	618	1	3	637	1	3
30	603	1	3	543	1	3	627	1	3	692	1	3	562	1	3	737	1	2	635	1	3	685	1	3
30	662	1	5	872	0	2	689	0	3	615	1	3	726	1	3	623	1	3	663	1	3	697	1	4
30	680	1	3	791	1	2	668	1	2	625	1	2	612	1	3	615	0	3	685	1	4	608	1	3
30	666	1	3	622	0	3	645	1	3	638	0	2	566	1	4	667	1	4	613	1	3	623	1	4
30	663	1	2	676	1	4	656	1	3	541	1	2	646	1	4	636	1	5	686	1	3	604	1	4
30	707	0	4	679	1	3	689	0	3	663	1	2	616	1	3	653	1	4	739	1	5	615	1	3
30	603	1	3	688	1	2	682	1	4	705	1	2	538	0	3	596	1	3	684	1	5	670	1	3
30	685	0	3	630	1	4	696	1	2	645	1	3	661	1	3	603	1	3	638	1	5	705	1	3
30	670	1	3	651	1	2	661	1	2	718	1	3	421	1	3	636	1	2	635	1	5	704	1	4
30	602	1	4	647	1	2	672	1	2	707	1	3	621	0	3	565	1	3	627	0	2	665	1	4
30	647	1	3	698	1	5	686	1	3	668	1	2	670	1	4	707	1	3	682	1	5	626	0	3
30	657	1	3	657	1	5	697	1	3	632	1	2	624	1	3	546	1	5	661	1	4	699	1	3
30	691	1	3	651	1	4	631	1	4	625	1	3	613	1	4	693	1	3	696	1	2	685	1	4
30	657	1	3	682	0	4	648	0	5	724	1	3	606	1	3	566	1	4	633	1	3	692	1	3
30	626	1	2	668	1	3	632	1	3	654	1	2	513	0	3	669	1	3	690	1	4	631	1	5
30	665	1	4	695	1	5	646	1	2	635	0	3	531	1	4	650	1	3	687	1	2	667	1	4
30	673	1	3	669	1	5	647	1	3	689	1	2	695	1	3	640	1	3	658	1	4	732	1	4
30	650	1	2	660	1	4	653	1	3	636	1	2	697	1	3	675	1	3	636	0	3	686	1	4
30	623	1	3	677	1	2	672	1	3	613	1	3	685	1	3	616	1	5	662	1	2	726	1	3
30	640	1	3	680	1	3	693	1	2	691	1	2	623	0	5	645	1	3	671	1	2	796	1	4
30	614	1	5	627	1	4	614	1	3	719	1	3	636	1	4	606	1	3	651	1	4	639	1	4
30	627	1	4	669	1	2	627	1	2	750	1	3	606	1	4	691	1	2	638	1	5	671	1	5
30	653	1	3	601	1	3	654	1	4	631	1	2	669	1	4	731	1	3	685	1	2	646	1	4
30	663	1	3	625	1	3	609	1	2	632	1	3	586	1	4	702	1	3	667	1	3	653	1	3
30	616	1	3	664	1	3	656	1	3	672	1	3	736	1	4	672	1	3	697	1	3	713	0	3
30	672	1	4	663	1	2	691	1	2	623	1	2	695	1	4	638	1	3	606	1	2	669	1	4
30	617	1	3	642	1	3	630	1	2	626	1	3	666	1	3	631	1	3	675	1	2	701	1	3
30	659	1	3	624	1	3	681	1	2	765	1	3	636	0	3	690	1	5	680	1	4	631	0	3
30	680	1	4	613	1	3	620	1	3	592	1	3	606	1	5	526	1	3	672	1	3	685	1	3
31	643	0	3	663	1	2	623	1	3	652	1	4	697	1	4	651	1	3	618	1	3	617	1	3
31	691	1	2	678	1	3	685	1	3	631	0	3	663	1	5	663	1	3	635	1	4	625	1	3
31	603	0	4	672	1	3	689	1	3	608	1	4	687	1	3	637	1	4	663	0	3	690	1	3
31	662	1	3	622	1	2	613	1	2	625	1	3	613	1	4	623	1	3	627	1	3	673	1	3
31	688	1	3	676	1	4	668	1	3	541	1	3	667	1	5	615	1	3	686	1	3	623	1	3
31	680	1	3	679	0	2	739	1	3	663	1	2	662	1	3	667	1	3	645	0	4	638	1	5
31	651	0	2	630	1	3	684	1	4	615	0	3	637	1	5	625	1	3	689	1	2	604	1	3
31	666	1	4	663	1	2	656	1	3	505	1	4	662	1	2	667	1	3	682	1	4	670	1	3
31	707	1	5	685	1	3	661	1	5	545	1	2	663	1	4	665	0	3	638	1	5	705	1	3
31	603	1	2	602	1	5	672	1	4	685	1	3	639	1	3	672	0	4	696	1	3	604	1	3
31	670	1	3	647	1	3	686	1	3	692	1	2	637	1	4	661	1	3	635	1	2	565	1	5
31	647	1	4	657	1	2	697	1	3	618	1	3	636	1	4	691	1	3	627	1	3	626	1	3
31	698	1	4	668	1	3	696	1	3	631	1	3	632	1	5	682	1	3	682	1	3	599	0	3
31	657	1	2	695	1	2	687	1	4	668	1	3	601	1	3	647	1	3	661	0	2	507	1	3
31	651	1	3	657	1	3	632	1	3	667	1	4	639	0	4	699	1	5	631	1	4	632	1	3
31	691	1	2	660	1	2	658	1	3	525	1	3	670	1	3	649	1	4	633	1	2	524	0	5
31	682	1	5	623	1	5	636	0	4	654	1	3	683	1	3	688	0	4	648	1	3	635	1	3
31	626	1	4	640	1	2	662	1	3	732	1	3	631	1	3	695	1	4	690	1	3	526	0	3
31	669	1	2	627	1	4	651	1	4	589	1	3	627	1	3	620	1	3	646	1	3	636	1	3
31	665	1	3	601	1	2	638	1	4	686	1	4	696	1	3	607	1	4	647	1	3	613	1	3
31	673	0	4	625	1	3	693	1	3	591	1	3	621	1	3	675	1	3	671	1	3	796	1	3
31	650	1	2	614	1	5	697	1	3	671	1	3	635	1	3	677	1	3	653	1	3	539	1	5
31	677	1	4	664	1	4	627	1	3	631	1	3	613	1	3	687	1	5	672	1	3	346	1	3
31	680	1	3	663	1	4	675	1	3	501	1	3	640	1	4	690	1	3	685	1	3	419	1	3
31	669	1	3	616	1	2	609	1	3	532	1	4	613	1	3	682	1	4	667	1	3	750	0	4
31	627	1	2	672	1	3	680	1	3	672	1	3	633	1	3	633	1	3	614	1	4	653	1	3
31	663	1	3	617	1	2	656	1	3	623	1	3	606	1	4	629	1	3	606	1	3	613	1	3
31	642	1	2	659	1	3	691	1	4	685	1	2	653	1	3	738	1	2	654	1	3	469	1	2
31	653	1	3	624	1	2	681	1	2	765	1	3	623	0	3	685	1	4	630	1	3	526	1	3
31	680	1	3	613	1	2	620	1	2	592	1	3	667	1	3	664	1	3	672	1	3	631	0	3
32	378	1	3	663	1	3	618	1	3	637	1	4	625	1	3	659	1	3	663	1	2	615	1	3
32	543	1	3	791	1	2	623	1	2	685	1	3	637	0	5	650	1	3	627	1	3	608	0	4
32	872	1	3	676	1	3	635	1	3	697	1	3	653	1	3	637	1	3	689	1	3	623	1	2
32	603	0	4	651	1	4	685	1	3	625	1	3	566	1	3	615	1	4	668	1	3	541	1	5
32	662	1	3	707	1	3	613	0	4	638	0	3	646	1	3	636	1	3	686	1	5	663	1	3
32	622	1	3	603	1	3	645	1	4	615	1	3	636	1	3	562	1	3	684	1	3	604	1	2
32	679	1	3	670	1	2	739	1	3	705	1	2	565	1	2	596	1	2	656	1	3	670	1	3
32	688	0	5	602	1	2	689	1	2	505	1	4	546	0	3	726	1	4	638	1	3	604	1	3
32	630	1	2	647	1	3	682	1	3	626	1	4	661	1	3	603	1	3	661	1	2	545	1	3
32	680	1	3	657	1	3	696	0	3	685	1	5	693	1	3	612	1	3	635	1	2	565	1	3
32	666	1	3	657	1	2	627	1	4	692	1	3	566	1	3	616	1	5	682	1	5	599	1	3
32	663	1	3	691	1	3	672	1	4	507	0	4	669	1	3	538	1	3	661	1	2	618	1	3
32	685	1	4	682	1	3	697	1	3	668	1	3	670	0	5	707	1	4	686	1	3	631	1	3
32	647	1	5	695	1	3	631	0	3	667	0	3	624	1	3	421	1	4	696	1	2	632	1	3
32	698	1	4	626	0	3	690	1	3	732	1	3	695	1	3	621	1	4	633	1	4	525	1	3
32	651	1	3	669	1	5	632	1	3	635	1	4	616	1	3	650	1	3	648	1	5	524	1	4
32	668	1	4	665	1	3	636	1	3	686	1	3	733	1	3	613	1	3	687	1	3	654	1	3
32	657	1	3	673	1	2	647	1	3	526	0	2	445	1	3	640	1	4	646	1	4	589	1	3
32	677	1	3	650	1	3	671	1	5	636	1	3	837	1	3	606	1	3	658	1	2	796	1	3
32	640	1	3	660	1	3	651	1	2	613	1	4	506	1	4	513	1	3	662	1	2	539	1	2
32	601	1	3	623	1	4	693	1	5	591	1	3	738	1	5	675	1	5	653	1	3	671	1	3
32	625	1	3	680	0	3	667	1	4	619	1	3	567	1	4	531	1	3	672	1	3	646	0	3
32	627	0	2	627	1	2	614	1	3	750	1	3	703	1	3	645	1	2	638	1	3	653	1	3
32	664	1	3	669	1	5	697	1	3	613	1	3	679	1	4	606	1	4	685	1	2	631	1	5
32	663	1	4	614	1	3	606	1	4	669	1	2	687	1	5	697	1	3	627	1	3	601	1	3
32	642	0	3	653	1	3	680	1	3	632	1	3	736	1	3	667	1	3	654	1	3	623	1	4
32	672	1	3	663	1	3	656	1	3	672	1	3	651	1	4	685	1	3	675	1	3	626	1	3
32	617	0	3	616	1	5	691	1	5	592	1	3	625	1	3	693	1	3	609	1	2	631	1	3
32	659	1	3	680	1	4	630	1	3	663	1	2	625	1	4	695	1	3	681	1	3	685	1	3
32	624	1	3	613	1	3	672	1	2	678	1	3	636	0	4	666	1	3	620	1	3	765	1	2
33	603	1	3	643	1	2	627	1	3	690	1	3	697	1	2	663	1	3	635	1	3	631	0	3
33	676	1	4	672	1	3	689	1	3	673	1	2	687	1	3	692	1	3	663	1	4	625	1	2
33	651	0	4	691	0	2	613	1	4	652	1	3	613	1	4	615	1	2	685	1	3	710	1	4
33	666	1	2	662	1	2	668	0	2	611	1	2	667	1	2	667	1	3	686	1	3	608	1	3
33	663	1	2	622	1	4	739	1	4	617	1	2	662	1	2	606	1	3	645	1	3	623	1	3
33	603	1	2	679	1	3	684	1	2	625	1	2	639	1	3	663	1	2	656	1	5	638	1	5
33	670	1	2	688	1	4	682	1	4	541	0	2	637	1	2	667	1	3	689	1	2	604	1	3
33	602	1	3	630	1	2	638	0	2	663	1	4	636	1	4	665	1	3	661	1	3	670	1	2
33	698	0	3	680	1	4	696	1	3	615	1	3	691	1	2	662	1	3	627	1	2	705	1	3
33	647	1	3	707	1	3	635	1	2	604	1	3	682	1	3	637	0	4	672	1	3	505	1	4
33	657	1	3	685	1	3	682	1	3	565	1	3	601	1	3	663	1	3	697	1	2	545	1	3
33	651	1	4	647	1	4	661	1	2	599	1	4	649	1	3	672	1	3	631	1	3	626	0	2
33	682	1	2	657	1	3	686	0	3	685	0	3	688	1	4	661	1	4	633	1	2	668	0	3
33	668	0	5	691	1	3	696	1	3	692	1	3	620	1	2	632	1	3	690	1	3	667	1	3
33	695	1	4	657	1	2	648	1	4	618	1	2	607	1	3	647	0	3	671	1	2	525	1	5
33	626	1	3	650	1	3	687	1	3	507	1	3	677	1	4	699	1	5	653	1	3	524	1	4
33	669	1	3	677	1	3	632	1	5	631	1	4	687	1	5	639	1	3	651	1	3	654	1	2
33	665	1	2	623	1	3	646	1	2	632	1	3	627	1	4	670	1	3	672	1	3	732	0	4
33	673	1	3	680	1	3	658	0	3	635	1	2	690	1	5	683	1	3	638	0	5	686	1	3
33	660	1	3	640	1	4	636	1	3	589	1	2	682	1	3	631	1	3	685	1	4	591	1	3
33	627	1	3	669	1	3	662	1	4	526	1	4	629	1	3	695	1	3	693	1	3	539	1	3
33	601	1	5	627	1	3	647	1	3	636	1	3	613	1	5	675	0	4	667	1	3	671	0	2
33	625	1	4	642	1	3	697	1	2	613	1	2	633	1	4	696	1	3	614	1	4	666	1	2
33	614	1	3	653	1	3	627	1	3	796	1	5	685	1	3	621	1	4	606	1	3	663	1	2
33	664	0	4	663	1	5	675	1	3	736	1	4	659	0	2	633	1	3	654	1	4	625	1	3
33	663	1	4	617	1	3	609	1	3	695	1	3	606	1	3	635	1	2	656	1	3	637	0	3
33	616	1	4	624	1	3	680	1	3	651	1	3	653	1	3	738	1	3	691	0	3	685	1	3
33	672	1	3	680	1	2	620	1	2	692	1	2	625	1	3	640	1	3	630	1	3	697	1	2
33	659	1	5	618	1	3	637	1	3	615	1	3	686	1	3	613	1	3	672	1	4	625	1	2
33	613	1	2	623	1	4	623	1	3	608	1	3	656	1	3	664	1	3	681	1	3	623	1	3
34	638	1	3	541	1	3	679	1	3	687	1	4	638	1	3	650	1	4	630	1	4	637	1	4
34	663	1	3	604	1	3	688	1	3	613	1	3	696	0	3	617	1	3	680	1	3	662	1	2
34	615	1	3	670	1	4	651	1	3	667	1	3	682	1	3	645	1	3	666	1	4	663	1	2
34	565	1	4	705	0	3	663	1	3	667	1	3	672	1	3	739	1	2	707	1	4	639	1	3
34	626	1	3	505	1	3	603	1	3	665	1	4	661	1	4	684	1	4	647	1	5	637	1	3
34	692	1	4	604	1	3	685	1	3	662	1	3	686	1	3	689	1	3	647	1	4	636	1	2
34	618	1	3	545	1	3	670	0	3	672	0	3	631	1	2	682	1	2	657	1	2	639	1	2
34	668	1	4	599	1	3	602	1	3	661	1	3	696	1	2	661	1	3	657	1	3	649	1	3
34	667	1	3	685	1	2	698	1	3	691	1	3	633	1	2	635	1	5	651	1	4	631	1	4
34	632	1	3	507	1	5	668	1	3	682	1	3	690	1	2	627	1	3	691	1	3	695	1	4
34	525	0	3	631	1	3	695	0	5	632	0	4	687	1	5	697	0	3	682	1	3	607	1	3
34	732	1	3	524	1	2	657	1	2	647	1	3	646	1	3	648	1	3	626	1	2	675	1	3
34	635	1	4	654	1	3	669	1	3	601	1	3	658	1	3	632	1	4	665	1	3	677	1	4
34	686	1	2	589	1	3	650	1	3	699	1	2	636	1	3	647	1	3	673	1	4	621	1	3
34	526	1	2	636	1	3	660	1	3	670	1	3	662	1	3	671	1	3	677	1	4	682	1	3
34	796	1	3	613	1	2	623	0	2	683	1	3	672	1	2	653	1	4	680	1	3	629	1	3
34	539	1	4	591	0	4	640	1	3	688	1	2	614	1	3	651	1	3	627	1	4	635	1	2
34	619	1	3	671	1	2	664	1	2	620	0	2	697	1	5	638	1	3	669	1	3	613	1	3
34	653	1	3	646	1	4	663	1	4	687	1	3	654	1	4	685	1	4	601	1	5	738	1	2
34	631	1	3	750	1	4	642	1	3	627	1	3	680	1	3	693	0	2	625	1	3	640	1	3
34	669	1	3	613	1	4	616	1	4	696	1	3	656	1	3	667	1	3	614	1	3	613	1	4
34	672	1	4	601	1	4	672	1	5	690	1	3	691	0	5	606	1	3	627	1	3	633	1	3
34	626	1	3	632	1	3	624	1	3	633	0	4	630	1	3	627	1	2	653	1	3	685	0	2
34	631	1	4	623	1	4	680	0	4	664	1	3	672	1	3	675	1	2	663	1	3	653	1	3
34	765	1	3	685	1	3	613	1	3	659	1	2	681	1	3	609	1	2	617	1	3	617	1	3
34	592	1	3	663	1	3	618	1	3	650	1	3	637	1	3	620	0	3	659	1	3	625	1	2
34	643	1	3	678	1	3	663	1	5	606	0	3	615	1	3	623	1	4	623	1	3	631	1	3
34	691	0	4	672	1	2	689	1	3	690	0	3	667	1	3	625	1	3	635	1	3	611	0	3
34	622	1	2	603	1	3	613	1	4	673	1	2	685	1	3	636	1	3	627	1	3	617	1	2
34	676	1	3	662	1	3	668	1	3	652	1	3	613	1	2	606	0	2	685	1	2	625	1	2
35	623	1	4	710	1	2	622	1	3	636	1	3	686	0	3	697	1	2	603	1	3	596	1	3
35	604	0	2	608	1	2	676	1	3	637	1	3	645	1	3	663	1	3	662	1	2	726	1	4
35	615	1	5	625	1	3	679	1	4	562	1	3	739	1	4	689	1	3	680	0	3	566	1	3
35	670	1	4	638	1	3	688	1	2	653	1	2	684	1	2	668	1	5	651	1	3	646	1	2
35	705	1	3	541	0	3	630	1	3	603	1	3	656	1	3	689	1	2	666	1	5	616	1	3
35	604	1	5	663	1	2	663	1	4	612	1	3	682	1	3	638	0	4	685	1	4	538	1	2
35	565	1	4	505	1	3	707	1	3	636	1	4	661	1	2	696	1	3	647	1	3	565	1	3
35	685	1	2	545	0	3	603	1	3	707	1	3	635	1	4	672	1	3	657	1	3	693	1	3
35	692	1	3	626	1	3	670	1	2	546	1	3	627	1	3	686	1	5	651	1	2	566	1	3
35	618	1	4	599	1	3	602	1	3	661	1	2	682	1	3	631	1	3	691	1	3	669	1	3
35	631	1	3	507	0	3	698	1	5	421	1	4	661	1	3	633	1	2	682	1	3	650	1	3
35	668	1	4	525	1	3	647	1	3	621	1	3	697	1	2	687	1	3	668	1	2	670	0	2
35	667	1	5	524	0	3	657	1	2	640	1	3	696	1	4	646	1	5	695	1	2	624	1	2
35	632	1	3	654	1	3	665	1	2	675	1	3	648	0	2	658	1	3	657	1	3	613	1	2
35	732	1	3	526	0	4	673	0	4	531	1	4	690	1	3	662	1	3	626	0	2	606	1	2
35	635	1	4	636	1	3	650	1	3	695	0	3	632	1	3	671	1	4	669	1	3	513	1	3
35	589	1	5	613	1	2	660	1	2	616	1	4	636	1	3	653	0	3	640	1	3	645	0	3
35	686	1	3	591	1	3	677	1	5	697	1	3	647	1	2	651	1	3	669	1	2	606	1	3
35	539	1	4	796	1	3	623	1	3	731	1	3	667	1	2	672	1	4	601	1	3	685	1	4
35	346	1	3	671	1	3	680	1	3	636	1	5	614	1	2	638	1	2	625	1	3	623	1	3
35	419	1	3	653	1	2	627	1	2	606	0	4	697	0	5	685	1	3	614	0	3	691	1	2
35	750	1	5	469	1	3	627	1	4	638	0	3	606	1	4	693	1	4	642	1	2	702	1	3
35	631	1	4	501	1	2	664	1	3	631	1	3	627	1	3	654	1	3	653	1	3	672	1	3
35	613	1	3	623	1	3	663	1	2	669	1	4	680	1	4	675	1	4	616	1	3	690	1	3
35	532	1	4	526	1	2	663	1	2	586	1	3	656	1	2	609	1	3	672	1	2	736	1	3
35	672	1	3	663	1	3	617	1	3	526	1	3	681	1	2	691	1	3	659	1	3	666	1	2
35	631	1	3	378	0	2	623	1	2	695	1	4	637	1	2	630	0	5	624	1	5	663	1	3
35	685	1	2	543	1	3	635	1	3	651	1	3	623	1	3	672	1	4	680	1	3	692	0	2
35	765	1	3	872	1	3	663	1	3	625	1	3	685	1	3	620	1	3	613	1	3	615	1	3
35	592	1	3	791	1	3	627	1	3	685	1	3	686	1	2	615	1	3	618	1	2	637	1	3
36	608	1	4	697	1	2	662	1	2	636	1	3	739	1	4	667	1	3	603	1	3	663	1	3
36	541	1	3	625	1	3	679	1	2	606	1	3	684	0	3	625	1	3	622	1	3	687	1	2
36	663	0	3	623	1	4	630	1	3	697	1	3	682	1	3	689	1	3	676	1	4	613	1	3
36	604	1	4	638	1	2	651	1	3	667	1	3	696	1	3	613	1	2	688	1	3	667	1	3
36	565	1	3	604	1	4	663	1	2	662	1	3	661	1	3	668	1	3	680	1	4	665	1	4
36	626	1	3	615	1	4	685	1	2	637	1	2	635	1	3	645	1	5	666	0	4	663	1	4
36	599	1	3	670	1	3	670	1	2	662	1	2	682	1	3	656	1	3	707	1	5	639	1	3
36	685	1	2	705	1	4	647	1	2	672	1	3	672	1	3	689	1	3	603	1	4	637	1	2
36	692	1	2	505	1	4	698	1	3	691	1	4	631	1	2	638	1	2	602	1	5	661	1	2
36	618	1	4	545	0	3	647	1	2	639	1	2	696	1	3	627	1	4	657	1	5	636	1	3
36	631	1	2	507	1	3	691	1	2	670	1	2	690	1	2	661	1	5	657	1	3	682	1	5
36	667	1	2	668	1	3	668	0	3	649	1	3	646	1	5	686	1	2	651	1	5	632	1	4
36	525	1	2	632	0	2	695	1	3	688	1	3	658	1	2	697	1	3	682	1	4	647	1	3
36	654	1	2	524	1	2	657	1	4	695	0	3	636	1	3	633	0	3	626	1	4	601	1	2
36	686	1	2	732	1	3	665	1	5	620	1	2	647	1	3	648	1	4	669	1	3	699	1	4
36	526	1	3	635	1	2	660	1	2	607	1	3	671	1	3	687	1	3	673	1	4	683	1	2
36	613	1	3	589	1	2	677	1	2	677	1	3	651	1	3	632	1	3	650	1	3	631	1	4
36	591	0	3	636	1	2	627	1	3	687	0	3	672	1	3	662	1	4	623	1	4	675	1	4
36	796	1	2	539	1	2	601	1	3	621	0	3	667	1	3	653	1	3	680	1	2	627	1	2
36	646	1	4	671	1	3	614	1	3	690	1	2	614	1	3	638	1	5	640	0	5	696	1	5
36	750	1	3	619	1	3	663	0	3	682	1	3	697	1	4	685	1	3	669	1	2	633	1	4
36	601	0	4	653	1	3	653	1	3	738	0	2	675	1	5	693	1	3	625	1	4	629	1	2
36	632	1	3	631	1	2	672	1	2	640	1	3	680	1	4	606	0	3	627	1	5	635	1	3
36	631	1	3	613	1	3	617	1	3	633	1	2	630	1	3	627	1	3	664	1	3	613	1	2
36	685	1	3	669	1	3	624	1	4	650	1	2	672	1	4	654	1	3	642	1	3	613	1	5
36	765	1	3	672	1	2	613	1	3	606	1	2	637	1	4	609	1	3	663	1	4	685	0	2
36	592	1	3	623	1	3	618	1	4	653	1	3	623	1	3	656	1	3	616	1	3	664	1	3
36	663	1	3	626	1	2	623	1	2	617	1	2	615	1	2	691	1	3	659	1	2	659	1	3
36	678	1	4	643	1	3	663	1	2	673	1	3	685	1	3	681	1	3	680	1	5	625	1	3
36	672	0	3	691	1	3	627	1	2	652	1	2	613	1	2	620	1	2	635	1	3	690	0	3
37	631	1	3	623	1	3	676	1	3	596	1	4	739	1	3	667	1	3	603	1	3	636	1	3
37	608	1	3	541	1	4	679	0	3	646	1	2	684	1	3	625	1	2	662	1	3	637	1	5
37	625	1	3	663	1	2	688	1	5	638	1	3	656	1	3	689	1	3	622	1	4	562	0	2
37	638	1	2	615	1	3	630	1	3	665	1	5	689	1	3	668	1	3	680	1	4	653	1	2
37	604	1	3	670	1	3	651	1	3	661	0	3	682	1	3	686	1	2	685	1	3	726	1	2
37	705	1	3	604	1	3	666	1	3	566	1	4	661	1	3	645	1	4	698	0	3	603	1	2
37	505	1	3	565	1	2	663	1	2	621	1	3	672	1	2	638	1	3	647	1	3	612	1	3
37	545	1	3	626	1	3	707	1	2	670	1	4	661	1	2	696	1	3	657	1	4	666	1	4
37	599	1	2	685	1	3	603	1	3	624	0	3	697	1	3	635	1	3	657	1	3	636	1	5
37	618	1	3	692	1	2	670	1	3	613	1	3	631	1	3	627	1	4	682	1	3	616	1	2
37	507	1	4	525	1	3	647	1	4	606	1	4	696	1	2	682	1	3	668	1	5	707	1	2
37	631	1	3	524	1	3	602	1	3	713	1	3	648	1	3	686	0	3	695	1	3	546	1	3
37	668	1	2	732	1	3	651	1	3	731	1	3	690	1	3	633	1	2	626	0	3	621	1	2
37	667	0	3	635	1	4	691	1	2	695	1	3	632	1	3	687	0	3	673	1	3	693	1	2
37	632	1	2	589	1	5	657	1	3	616	1	3	658	1	3	646	1	2	660	1	2	669	1	2
37	654	1	5	686	0	2	669	1	3	697	1	3	653	1	2	636	1	3	623	1	2	650	1	2
37	613	0	3	526	1	3	665	1	4	876	1	3	651	1	3	662	1	4	680	0	4	640	1	2
37	796	1	3	636	1	3	650	1	3	567	1	3	638	1	3	647	0	3	640	1	3	675	1	2
37	539	1	3	591	1	2	677	1	3	808	1	2	614	1	2	671	1	3	627	1	3	645	0	4
37	671	1	4	646	0	2	669	1	4	736	1	3	627	1	3	672	1	3	601	1	3	606	1	2
37	719	1	5	653	1	3	625	1	4	666	1	3	654	1	3	685	1	2	614	1	3	741	1	5
37	750	1	4	701	1	3	627	1	3	651	1	3	675	1	3	693	1	2	664	1	4	674	0	2
37	631	1	3	672	1	5	642	1	4	692	1	3	609	1	2	667	1	3	663	1	3	692	1	3
37	613	1	4	726	1	3	663	1	5	615	1	3	681	1	3	697	1	3	653	1	2	695	1	2
37	669	0	3	685	1	3	672	1	2	637	1	3	620	1	2	606	1	4	616	1	2	663	1	2
37	632	1	3	765	1	5	659	1	3	623	1	2	637	1	3	680	1	3	617	1	4	625	0	2
37	623	1	3	592	1	4	623	1	4	638	1	3	623	1	4	656	1	2	624	1	2	685	1	5
37	631	1	2	663	1	3	635	1	3	541	0	3	615	1	3	691	1	3	680	0	3	697	1	2
37	778	0	2	872	1	3	663	1	5	663	1	2	656	1	3	630	1	3	613	1	3	608	0	2
37	643	1	3	791	1	3	627	1	3	604	1	3	682	1	3	672	1	3	618	1	3	625	1	3
38	670	1	4	615	1	3	651	1	4	665	1	3	638	0	5	667	1	2	663	1	3	637	1	3
38	545	1	3	705	1	3	666	1	2	662	1	2	696	1	2	625	1	3	603	1	3	662	1	2
38	565	1	4	505	0	3	707	1	3	663	1	3	661	1	5	689	1	2	685	1	3	639	0	2
38	599	1	3	604	1	3	670	1	5	636	1	3	635	1	2	682	1	3	602	0	4	637	1	2
38	685	1	3	626	1	3	647	1	4	691	0	2	627	1	4	672	1	2	647	1	3	672	1	3
38	692	1	2	618	1	3	698	0	2	682	1	4	661	0	3	686	1	3	657	0	4	661	1	2
38	507	1	2	631	1	5	691	1	5	632	1	3	631	1	3	697	1	3	657	1	4	699	1	2
38	668	0	3	525	1	5	682	1	2	647	1	2	690	1	3	696	1	4	651	1	3	639	1	2
38	667	1	4	524	1	3	657	1	4	601	1	3	687	1	4	633	1	2	668	1	3	670	1	4
38	632	1	3	732	1	4	669	1	3	649	0	4	632	1	3	648	1	5	695	1	3	683	1	3
38	654	1	3	635	1	3	673	1	5	677	1	3	658	1	5	646	1	3	626	1	4	631	1	2
38	589	0	3	526	1	5	627	1	4	627	1	3	671	1	5	636	1	3	665	1	3	688	1	2
38	686	1	3	636	1	2	601	1	2	690	0	2	653	1	3	662	1	4	650	1	4	695	1	2
38	613	1	3	796	1	3	614	1	3	682	1	4	672	1	3	647	0	3	660	1	3	620	1	4
38	591	1	4	539	1	2	663	1	4	629	1	5	638	1	5	651	1	3	677	1	3	607	0	2
38	646	0	3	671	1	4	642	1	3	613	1	4	693	1	3	685	1	3	623	1	2	675	1	2
38	619	1	3	653	1	5	616	1	5	633	1	3	627	1	4	667	1	4	680	1	5	687	1	4
38	750	1	3	669	1	3	624	1	3	659	1	4	609	1	3	614	1	3	640	1	2	696	1	2
38	631	1	3	601	1	4	618	1	3	650	1	3	656	1	4	697	1	3	669	1	3	621	1	3
38	613	1	2	632	1	5	623	1	4	606	1	3	691	1	3	606	1	3	625	1	5	633	1	2
38	765	1	3	672	1	3	635	1	3	653	1	2	681	1	5	654	1	3	627	1	4	635	1	2
38	592	1	3	623	1	2	663	1	3	617	1	3	637	1	3	675	0	3	664	1	2	738	0	3
38	643	0	2	626	0	3	685	1	5	625	1	2	623	1	2	680	1	3	653	1	2	640	1	4
38	603	1	3	631	1	3	689	1	3	690	1	3	667	1	3	630	1	3	663	1	3	613	1	2
38	662	1	5	685	1	4	613	1	3	652	0	4	697	1	5	672	0	4	672	1	3	685	1	3
38	622	1	3	663	1	3	668	1	3	631	1	2	663	1	4	620	1	4	617	1	4	664	0	2
38	679	0	2	678	1	3	686	0	4	611	1	3	613	1	3	615	1	3	659	1	2	673	1	3
38	688	1	3	672	1	4	645	1	3	625	1	3	667	1	3	625	1	4	680	1	5	617	1	2
38	630	1	4	691	1	2	739	1	4	710	1	3	686	1	3	636	1	3	613	1	3	608	1	2
38	680	1	3	676	1	3	684	0	3	625	1	3	739	1	3	606	1	4	627	1	3	623	1	2
39	541	1	3	638	1	3	679	1	3	596	1	3	684	1	4	687	1	3	630	1	3	603	1	3
39	670	1	2	663	0	4	688	1	3	726	1	3	656	1	2	667	1	4	651	1	3	612	1	2
39	705	1	3	604	1	3	680	0	3	566	0	3	689	1	3	645	1	3	666	1	3	646	1	2
39	604	0	4	615	1	3	663	1	4	565	1	3	682	0	4	696	1	3	603	0	4	636	1	2
39	545	1	3	505	1	3	707	1	3	707	1	5	638	1	5	661	1	2	670	1	3	616	1	3
39	565	1	2	626	1	5	685	1	2	546	1	2	635	1	3	627	1	4	647	1	4	538	1	2
39	599	1	3	685	1	3	647	1	3	661	1	3	672	1	3	682	1	3	602	1	4	566	1	2
39	692	1	4	631	1	3	657	1	2	421	1	3	631	1	3	661	1	2	698	1	3	621	1	3
39	618	0	4	668	1	3	691	0	4	693	0	3	696	1	4	686	1	4	657	1	3	669	1	4
39	507	1	2	632	1	3	668	1	3	670	1	4	633	0	2	697	1	2	651	1	3	650	1	3
39	667	1	5	525	1	3	657	1	3	531	1	3	690	1	5	648	1	3	682	1	4	624	0	3
39	524	1	2	732	1	3	677	1	3	616	1	3	658	1	4	687	1	3	695	1	2	613	1	2
39	654	0	3	635	1	4	680	1	4	697	1	5	636	1	3	632	1	3	626	1	3	640	1	4
39	589	1	3	526	1	3	627	1	2	685	1	4	647	1	3	646	1	3	669	1	4	606	1	5
39	686	1	2	636	1	2	625	0	2	691	1	3	671	1	5	662	1	3	665	1	3	513	1	2
39	591	1	3	613	1	5	614	1	3	702	1	4	651	1	3	653	1	3	673	1	4	675	1	3
39	796	1	2	671	1	2	663	1	2	638	1	3	667	1	5	672	1	2	650	0	2	695	0	2
39	539	1	4	653	1	2	642	1	3	586	1	4	606	1	3	638	0	3	660	1	2	645	1	2
39	646	1	3	631	1	5	616	1	3	690	1	2	654	1	4	685	1	3	623	1	3	606	1	3
39	719	1	4	613	1	3	659	0	3	526	1	3	675	0	2	693	1	4	640	1	3	623	1	3
39	750	1	3	669	1	3	624	1	4	736	1	3	656	1	3	614	1	3	669	1	4	731	1	3
39	623	1	3	701	1	3	680	1	3	695	1	2	630	1	5	697	1	3	601	1	2	636	1	3
39	765	1	3	632	1	3	613	1	2	666	1	4	672	1	2	627	1	3	627	1	4	672	1	5
39	778	1	4	672	1	4	623	1	4	651	1	3	620	1	2	609	1	3	664	1	3	606	1	2
39	643	1	3	626	1	3	635	1	2	625	1	3	667	1	3	680	1	4	653	1	4	631	1	3
39	872	1	3	631	1	3	663	0	3	692	1	2	625	1	3	691	1	4	663	1	2	669	1	3
39	603	1	3	685	1	3	627	1	4	615	1	3	637	0	5	681	1	4	672	1	4	663	1	3
39	662	1	3	592	1	3	689	1	3	685	0	3	653	1	2	637	1	3	617	1	3	637	1	2
39	622	1	4	663	1	5	613	1	3	697	1	3	686	1	3	623	1	3	618	1	3	608	1	3
39	676	1	3	791	1	3	668	1	3	625	1	2	739	1	2	615	1	3	685	1	2	623	1	3
40	541	1	3	638	1	3	679	1	3	687	1	3	684	1	4	636	1	2	630	1	3	667	1	2
40	670	1	4	663	1	3	688	1	2	613	1	3	656	1	3	562	1	4	651	1	4	667	1	3
40	705	1	3	604	1	2	680	1	5	665	0	2	689	1	3	645	1	3	666	1	2	662	1	4
40	604	1	3	615	1	3	663	0	3	639	1	2	682	1	2	696	1	2	603	1	3	637	1	3
40	545	1	4	505	0	3	707	1	3	637	1	4	638	1	4	661	1	2	670	1	3	662	1	2
40	565	1	3	626	1	3	685	1	4	672	1	2	635	0	3	627	1	4	647	1	5	663	1	3
40	599	1	3	685	1	2	647	1	3	661	1	4	672	1	2	682	0	3	602	0	3	682	0	3
40	692	1	4	631	1	2	657	1	4	636	1	2	631	1	3	661	1	3	698	1	4	632	1	3
40	618	1	3	668	1	3	691	1	4	691	1	3	696	1	3	686	1	3	657	1	3	647	1	4
40	707	0	3	632	1	4	668	1	3	699	1	3	633	1	4	697	1	3	651	1	3	601	1	2
40	667	1	3	625	1	3	657	1	2	695	1	2	690	1	3	648	1	3	682	1	3	639	1	3
40	624	1	3	732	0	2	677	1	4	607	1	2	658	1	4	687	1	2	695	1	3	670	1	5
40	654	1	3	635	1	3	680	1	3	687	1	3	636	1	3	632	1	2	626	1	5	683	1	3
40	589	1	3	526	1	5	627	1	3	627	1	4	647	1	4	646	1	5	669	1	4	649	1	2
40	686	1	4	636	1	3	625	1	3	621	1	2	671	1	3	662	0	3	665	0	3	631	1	4
40	591	1	5	613	1	3	614	1	4	682	1	2	651	1	3	653	1	3	673	1	3	688	1	3
40	796	1	3	671	1	3	663	1	3	613	1	3	667	1	5	672	1	4	650	1	2	620	0	3
40	539	0	4	750	1	3	616	1	4	613	1	4	606	1	2	638	0	3	660	1	3	675	1	3
40	646	1	3	653	0	4	659	1	4	633	1	3	654	1	3	685	1	3	623	1	3	677	1	4
40	619	1	3	631	1	3	624	1	3	685	1	5	675	1	5	693	1	3	640	0	4	696	1	3
40	623	1	3	613	0	3	680	1	5	664	1	2	656	1	2	614	1	4	669	1	2	690	1	3
40	626	1	4	669	1	3	613	1	3	659	0	3	630	1	3	697	1	3	601	1	3	633	1	3
40	765	1	3	601	1	4	623	1	4	650	1	2	672	1	3	627	1	3	627	0	2	629	0	2
40	678	0	3	632	1	3	635	1	3	606	1	4	620	1	3	609	1	3	664	1	3	635	1	3
40	643	1	4	672	1	5	663	1	3	617	1	4	667	1	4	680	1	3	642	1	5	738	1	4
40	672	1	3	631	1	3	627	1	3	625	0	2	625	1	3	691	1	4	653	1	3	640	0	2
40	603	1	2	685	1	3	685	1	2	690	1	3	606	1	4	681	1	4	663	1	3	653	1	3
40	662	1	3	592	1	2	689	1	3	652	1	3	663	1	3	637	1	3	672	1	4	673	1	3
40	622	1	2	663	1	3	613	1	3	631	0	2	666	1	3	623	1	3	617	1	3	608	1	3
40	676	1	4	691	1	3	668	1	3	625	1	2	707	1	2	615	1	5	618	0	3	623	1	3
41	638	1	3	604	0	3	604	1	5	661	1	4	647	1	3	636	1	3	670	1	4	689	1	3
41	541	1	2	670	1	5	545	1	3	661	1	4	602	1	3	697	1	3	705	1	3	682	1	2
41	663	1	3	705	1	4	565	1	4	631	1	3	698	0	2	663	1	3	505	0	3	638	1	3
41	615	1	3	604	1	3	626	1	3	696	1	5	647	1	4	603	1	4	599	1	3	696	1	3
41	505	1	2	545	0	3	685	1	4	690	1	3	657	1	2	685	1	3	668	1	5	635	1	2
41	565	1	4	599	1	3	692	1	3	646	1	4	691	1	3	670	1	2	524	0	3	627	0	3
41	626	1	3	692	1	3	618	0	2	658	1	3	657	1	2	657	1	3	654	1	3	682	1	2
41	685	0	5	618	1	4	507	1	3	647	1	3	626	1	4	651	1	3	732	0	4	672	1	5
41	507	1	3	631	1	3	631	1	3	671	1	3	665	0	3	682	1	5	635	1	3	686	1	2
41	667	1	3	668	1	3	667	1	2	653	1	4	673	1	3	668	1	4	526	1	3	697	1	2
41	632	0	2	635	1	5	632	1	4	672	1	4	650	1	4	695	1	3	636	1	4	633	1	2
41	525	1	3	589	1	3	525	1	2	638	1	4	677	1	3	669	1	3	613	1	3	648	1	4
41	524	1	3	626	1	3	589	1	5	693	0	3	623	1	3	660	1	2	796	1	5	687	0	3
41	654	1	2	636	0	2	686	0	3	667	1	3	640	1	3	680	1	4	646	1	3	632	1	2
41	732	1	3	613	1	3	591	1	3	614	1	5	669	1	5	627	0	2	750	1	4	636	1	5
41	686	1	4	591	1	2	539	1	3	627	1	4	664	1	4	601	1	3	631	0	2	662	1	2
41	671	1	3	796	1	3	671	1	4	654	1	3	663	1	3	625	1	2	613	1	5	651	1	3
41	419	1	2	539	1	2	619	1	3	675	1	4	653	1	3	614	1	3	669	1	4	685	1	5
41	750	1	5	746	1	3	653	1	3	609	1	2	617	0	3	627	1	3	601	1	3	697	1	3
41	653	1	2	631	0	3	632	0	5	630	1	4	680	0	3	642	1	3	672	1	3	606	1	2
41	613	1	5	695	1	3	623	1	2	681	1	4	618	1	5	663	1	4	626	1	4	680	1	3
41	736	1	3	625	1	3	631	1	2	620	1	4	623	1	3	616	0	2	685	1	3	656	1	3
41	666	1	3	615	1	4	592	1	4	615	1	3	635	1	3	672	1	5	765	1	3	691	1	5
41	651	1	4	685	1	2	678	1	2	667	1	3	663	1	4	659	1	3	663	1	5	672	1	2
41	663	1	3	608	1	3	672	1	3	625	1	4	627	1	3	624	1	4	643	1	3	637	1	3
41	692	1	3	625	1	3	603	1	3	687	1	5	613	1	2	613	1	3	691	1	4	623	0	2
41	637	1	3	623	1	2	622	1	3	613	1	3	686	1	3	685	1	3	662	1	3	636	1	3
41	697	1	4	638	1	3	630	1	2	667	1	3	739	1	3	689	1	4	676	1	4	606	0	2
41	541	1	4	604	1	3	680	1	4	667	1	2	688	1	3	668	1	3	679	1	3	697	1	3
41	663	1	3	615	1	3	651	1	3	665	1	3	666	1	3	645	1	4	688	1	3	663	1	3
42	637	1	5	662	1	2	663	1	2	645	1	3	707	1	4	684	1	4	541	1	4	656	1	4
42	637	0	4	662	1	2	670	1	2	739	1	3	603	1	2	656	1	3	604	0	4	689	1	3
42	672	1	3	663	1	5	505	1	2	684	1	2	647	1	3	630	1	4	615	1	4	682	1	3
42	647	1	4	639	1	2	545	1	2	696	1	2	698	1	3	680	1	2	705	1	4	638	0	4
42	699	0	2	661	1	3	626	1	2	635	1	2	647	1	3	651	1	3	604	1	4	661	1	4
42	639	1	2	636	1	4	692	0	2	627	1	3	657	1	3	663	0	3	565	1	4	672	1	4
42	670	1	4	691	1	3	618	1	2	682	1	2	651	1	3	685	1	4	599	1	5	661	1	3
42	683	1	2	682	1	3	507	1	2	697	1	2	691	1	3	670	1	2	685	1	5	686	1	4
42	649	1	2	632	1	5	668	1	2	633	1	3	657	0	5	602	0	5	631	1	5	631	1	4
42	631	1	3	601	1	4	667	1	2	658	1	5	626	1	3	657	1	2	632	1	5	696	1	3
42	695	1	3	688	1	2	654	1	2	636	1	3	673	1	2	682	1	2	525	1	2	648	1	4
42	607	1	3	620	1	3	635	1	3	647	1	2	677	1	2	668	1	4	524	1	5	690	1	3
42	677	1	2	675	1	5	589	0	3	653	1	2	623	1	3	695	1	3	732	1	4	687	1	4
42	627	1	2	687	0	5	686	1	4	651	1	2	680	1	5	669	1	3	526	1	4	632	0	4
42	682	0	3	696	1	4	613	1	5	672	1	2	627	1	4	665	1	4	636	1	3	646	1	3
42	633	1	4	621	1	3	539	1	2	638	0	2	669	1	3	650	1	3	591	1	4	662	1	4
42	635	1	5	690	1	3	671	1	2	693	1	2	625	1	2	660	1	3	796	1	4	671	0	4
42	613	1	4	629	1	3	653	1	3	667	1	2	614	1	4	640	1	3	346	1	4	685	1	4
42	738	1	4	640	0	2	613	1	3	606	1	3	642	1	3	601	1	3	419	1	2	614	1	3
42	633	1	4	613	1	2	501	1	3	627	1	3	653	1	3	627	1	3	750	0	2	697	1	4
42	664	1	2	685	1	2	623	1	2	654	1	5	663	1	4	664	1	5	631	1	2	675	1	3
42	617	1	3	659	1	3	631	1	3	691	1	2	659	1	3	663	1	3	469	1	4	609	0	4
42	625	1	4	650	1	2	592	0	2	630	1	2	680	1	4	616	1	3	532	1	5	680	1	3
42	631	1	3	606	0	3	663	1	3	672	1	4	623	1	4	672	1	5	672	1	2	656	1	3
42	611	1	2	653	1	4	543	1	2	681	1	3	635	1	3	617	0	2	526	1	5	620	1	3
42	617	1	3	690	1	2	791	1	3	615	1	2	685	1	4	624	1	2	685	1	5	637	1	2
42	625	1	4	673	1	2	603	0	3	667	1	3	689	1	2	613	1	3	765	1	3	623	0	3
42	710	1	3	652	1	2	662	1	2	625	1	2	613	1	3	618	1	3	378	1	3	637	1	3
42	608	0	2	625	1	2	676	1	3	636	1	2	663	0	3	663	1	5	872	1	5	562	0	4
42	623	1	4	638	1	3	679	1	2	596	1	3	707	1	3	627	1	3	622	1	3	653	1	3
43	603	1	2	726	1	4	663	1	3	689	1	4	603	1	3	668	1	2	541	1	2	645	1	3
43	612	1	3	636	1	4	705	1	3	682	0	3	685	1	5	686	1	3	604	1	4	739	1	4
43	566	1	2	616	1	5	505	1	5	638	1	4	670	1	3	688	1	3	615	0	3	684	1	3
43	646	1	5	546	1	3	604	1	2	696	1	3	647	1	4	630	1	5	670	1	2	656	1	3
43	538	1	4	661	1	4	545	1	4	627	1	4	602	1	5	680	1	3	565	1	3	661	1	3
43	565	1	4	421	1	5	599	1	3	682	1	2	657	1	3	651	1	3	626	0	4	635	1	3
43	707	1	5	693	0	2	685	1	4	661	0	3	657	1	2	666	1	3	618	1	2	672	1	3
43	566	1	4	621	1	2	692	1	3	631	1	4	651	1	2	698	1	3	507	1	4	686	1	3
43	650	0	2	669	1	5	667	1	5	633	1	2	691	1	3	647	0	3	631	1	5	697	1	4
43	624	1	3	670	1	3	654	1	4	632	1	2	682	1	4	695	0	3	668	1	3	696	1	3
43	606	1	4	613	1	4	635	1	3	646	1	2	668	1	3	657	1	3	632	1	3	648	1	2
43	513	0	3	640	1	4	589	1	3	658	1	4	626	1	4	669	1	3	525	1	3	690	1	3
43	675	1	2	616	1	4	526	1	3	662	1	3	673	1	3	665	1	3	524	1	3	687	0	4
43	531	1	5	645	1	5	796	1	3	647	1	3	660	1	2	650	1	2	732	0	2	636	1	3
43	695	1	3	606	1	3	539	1	3	671	1	3	623	0	4	677	1	5	686	1	3	653	1	3
43	697	1	3	685	1	3	646	1	3	651	1	4	680	1	2	627	1	4	636	1	3	672	0	3
43	623	1	4	691	1	3	619	0	4	638	1	3	640	1	2	601	1	3	613	1	3	693	1	3
43	636	1	2	731	1	3	750	1	3	685	1	3	669	1	2	625	1	3	591	1	3	697	0	3
43	672	1	3	702	0	4	669	1	4	667	1	3	653	1	3	614	1	3	671	1	3	606	1	3
43	606	1	2	638	1	3	632	1	3	614	1	5	663	0	2	627	1	4	653	1	3	627	1	4
43	631	1	3	669	1	3	623	1	3	654	1	3	616	1	3	664	1	2	631	1	3	675	1	3
43	690	1	3	586	1	4	685	0	4	680	1	3	680	1	2	663	1	3	613	1	3	609	1	3
43	526	1	2	695	1	2	592	1	3	681	1	4	613	1	3	642	1	2	601	1	3	656	1	4
43	736	1	3	651	1	4	678	1	3	623	1	3	623	1	4	672	1	3	672	1	3	691	1	3
43	666	1	2	625	1	4	643	1	3	615	1	4	635	1	3	617	1	4	626	1	4	630	0	3
43	663	1	3	692	1	3	672	1	3	667	1	3	663	1	2	659	1	3	631	1	3	672	1	3
43	615	1	2	697	1	2	691	1	3	625	1	4	685	1	3	624	1	3	765	1	3	620	1	3
43	637	1	4	608	1	3	603	1	4	697	1	2	613	1	4	618	1	2	663	1	4	637	1	2
43	685	1	3	625	1	3	676	1	3	663	1	3	630	1	3	627	1	3	662	1	3	636	1	3
43	623	1	3	638	1	2	679	1	3	687	1	3	651	1	3	689	1	2	622	0	3	606	1	3
44	637	1	5	613	1	3	541	1	4	739	1	2	666	1	3	668	1	3	615	1	5	645	1	4
44	662	1	3	667	1	3	663	1	3	684	1	3	707	0	4	686	1	3	670	1	3	689	1	4
44	663	1	3	667	1	4	604	1	4	656	1	3	685	1	2	688	1	4	505	1	4	638	1	2
44	639	1	4	665	1	2	705	1	3	682	1	3	647	1	3	680	1	2	545	0	3	661	1	2
44	672	1	3	662	1	3	604	1	3	696	1	3	657	0	4	663	1	3	565	1	3	635	1	2
44	682	1	3	637	0	3	626	0	4	682	1	2	657	1	2	603	1	3	685	1	3	627	1	3
44	647	1	3	661	1	5	599	1	2	661	1	4	682	1	2	670	1	2	692	1	3	672	1	3
44	670	1	3	636	1	3	618	1	5	686	1	2	695	1	3	647	1	4	631	1	2	697	1	3
44	683	0	4	691	1	4	507	1	4	633	1	3	657	1	3	602	1	3	667	1	3	631	1	3
44	649	1	3	632	1	3	668	1	3	690	1	3	669	0	4	698	1	3	632	1	5	696	1	5
44	631	1	4	601	1	3	525	1	3	687	0	2	665	1	3	651	1	3	524	0	2	648	1	4
44	688	1	5	699	1	4	654	1	4	646	1	4	650	1	3	691	1	3	732	1	3	632	1	3
44	620	1	3	639	1	3	589	1	3	636	1	4	677	1	4	668	1	3	635	1	5	658	1	2
44	607	1	4	695	1	4	686	1	3	662	0	2	623	1	3	626	1	3	526	1	3	647	1	4
44	677	1	3	675	0	3	591	1	3	672	1	3	614	1	5	673	1	3	636	1	3	671	1	4
44	627	1	4	687	1	3	539	1	3	638	1	5	627	1	3	660	1	3	613	1	4	653	1	2
44	696	1	2	690	1	3	419	1	3	693	1	3	653	1	2	680	1	3	796	0	5	651	1	3
44	621	1	3	633	1	3	653	1	5	667	1	4	616	1	4	640	1	2	671	0	3	685	1	2
44	682	1	4	629	1	5	631	1	3	614	1	3	672	1	3	627	1	4	646	1	4	627	1	3
44	635	1	3	640	1	4	469	1	2	697	1	4	617	1	3	669	1	3	750	1	3	654	1	3
44	613	1	4	633	1	3	623	1	3	606	1	3	659	1	4	601	1	2	613	1	3	675	1	3
44	738	1	3	685	1	5	526	1	5	680	1	3	613	1	3	625	1	3	501	1	3	609	1	4
44	613	1	3	650	1	3	631	1	3	656	1	4	618	1	5	664	0	3	532	1	4	691	1	4
44	664	1	3	606	0	4	765	1	3	672	1	3	623	1	3	663	1	4	672	1	3	630	1	2
44	659	0	3	653	1	3	543	1	3	681	1	5	635	1	3	642	1	3	685	1	3	620	1	3
44	617	1	4	652	1	3	872	0	3	637	1	4	663	1	4	663	1	3	592	1	5	615	1	3
44	625	1	3	631	1	3	791	1	4	623	1	3	689	1	4	624	1	3	663	1	4	667	0	2
44	690	1	5	625	1	2	603	1	2	562	1	3	668	1	4	680	1	3	378	1	3	625	1	3
44	673	1	2	623	1	3	662	0	3	653	1	3	685	0	3	627	1	3	676	1	4	636	0	3
44	608	1	4	638	1	3	622	1	3	596	1	4	647	1	4	685	1	3	679	1	3	637	1	2
45	603	1	2	726	1	3	604	1	3	661	1	3	602	1	2	613	1	3	626	1	4	696	1	3
45	612	1	3	646	1	4	545	1	3	635	1	3	647	0	4	686	1	3	599	1	2	682	0	2
45	566	1	3	565	1	3	565	1	3	627	1	4	657	1	3	603	1	2	692	1	3	661	1	2
45	636	0	2	693	1	2	685	1	3	672	1	3	695	1	3	670	1	3	507	1	2	697	1	2
45	616	1	3	669	1	3	618	0	4	686	0	3	657	1	2	698	1	3	631	1	5	631	1	3
45	538	1	5	650	1	3	668	1	3	633	1	3	626	1	3	657	1	2	632	1	3	696	1	4
45	707	1	3	624	1	3	667	1	3	690	1	2	673	1	2	651	1	2	525	1	2	648	1	3
45	546	0	3	640	1	4	524	1	2	687	1	4	660	0	3	691	1	3	732	1	3	632	1	3
45	661	1	4	513	1	3	654	1	3	636	1	4	677	1	2	682	1	3	589	1	2	646	1	3
45	621	1	3	675	1	5	635	0	3	647	1	5	680	1	3	668	1	2	686	1	2	658	1	3
45	566	1	3	531	1	2	526	1	4	671	1	3	640	1	2	669	1	4	636	1	5	662	1	2
45	621	1	5	616	1	3	613	1	3	651	0	4	669	1	3	665	1	3	591	1	2	653	1	3
45	670	1	4	645	1	4	539	1	3	638	1	3	625	0	2	650	1	2	796	1	3	672	1	3
45	613	1	3	697	1	3	671	0	3	685	0	3	614	1	3	623	1	4	646	1	2	693	1	2
45	606	1	2	593	1	3	653	1	3	606	1	3	616	1	3	627	1	3	619	1	4	667	1	3
45	695	1	3	732	1	3	613	1	3	627	1	4	672	1	3	601	1	3	750	1	3	614	1	4
45	606	1	2	699	1	5	632	0	3	675	1	3	680	1	3	627	1	3	631	1	3	697	1	3
45	566	1	4	517	1	2	623	1	3	609	0	2	618	1	2	664	1	4	669	1	4	654	1	3
45	736	1	4	408	1	3	626	1	2	680	1	3	623	1	3	663	1	3	601	1	2	630	1	3
45	651	1	5	837	1	3	685	1	2	656	1	4	635	1	4	642	0	3	672	1	2	672	1	3
45	692	1	2	695	1	3	678	1	5	691	1	3	663	1	5	653	1	3	631	1	3	681	1	3
45	615	1	3	666	0	3	643	1	3	637	1	3	689	1	4	663	1	2	765	1	3	620	0	4
45	685	1	2	663	1	2	672	1	3	623	1	3	613	1	2	617	1	2	592	1	3	615	1	2
45	697	1	3	625	1	4	603	1	4	625	1	2	668	1	3	659	1	4	663	1	2	667	1	4
45	608	1	4	637	1	3	679	1	2	636	1	3	686	1	2	624	1	3	691	1	2	606	0	3
45	625	0	3	623	1	5	688	1	3	697	1	3	645	1	3	613	1	3	662	1	2	687	1	4
45	663	1	3	638	1	3	630	1	3	663	1	2	656	1	2	627	1	3	622	1	3	613	1	2
45	604	1	3	541	1	4	680	1	4	662	1	3	682	1	2	685	1	3	676	1	3	667	1	3
45	615	1	4	705	1	3	651	1	3	637	1	3	685	0	4	739	1	3	663	1	3	667	1	3
45	670	1	3	505	1	3	666	1	2	662	1	3	670	1	3	684	1	3	707	1	2	665	1	4
46	663	1	3	639	1	3	670	1	3	696	1	2	647	1	2	689	1	3	615	0	3	656	1	3
46	661	0	2	637	1	3	545	1	3	661	1	3	602	1	3	638	1	3	705	1	3	689	1	3
46	636	1	3	672	1	4	565	0	2	635	1	5	698	1	3	651	1	3	505	1	3	682	1	2
46	691	1	3	682	1	3	626	1	3	627	1	3	647	0	3	666	1	2	604	1	4	638	0	3
46	632	0	3	670	0	5	599	1	5	661	1	3	657	1	3	663	1	3	685	1	3	682	1	3
46	647	1	4	649	1	2	618	1	3	686	1	2	691	1	3	707	1	4	692	1	2	672	1	2
46	601	1	3	688	1	2	507	1	3	631	1	3	682	1	5	603	1	3	668	1	5	697	1	3
46	699	1	3	695	1	3	631	1	2	648	1	3	668	1	3	657	1	4	667	1	4	696	1	3
46	639	1	4	607	1	4	624	0	3	687	1	3	695	1	4	651	1	3	632	1	3	633	0	4
46	683	1	2	675	1	3	589	1	5	636	0	3	657	1	2	669	1	3	625	1	4	690	1	3
46	631	1	3	677	1	2	526	1	4	662	1	3	626	1	4	665	1	4	654	1	3	632	1	2
46	620	0	3	627	1	4	636	1	3	647	1	4	673	0	3	650	1	3	732	1	2	646	1	3
46	687	1	3	621	0	3	591	1	4	653	1	2	677	1	2	660	1	3	635	1	3	658	1	3
46	696	1	3	690	1	5	746	1	3	651	1	4	680	1	3	623	1	4	686	1	3	671	0	2
46	682	1	3	633	1	2	719	1	4	672	1	3	627	1	3	640	1	3	613	1	3	638	1	2
46	635	1	3	629	1	4	653	1	4	685	1	3	669	1	2	625	1	5	796	1	3	693	1	2
46	613	1	3	640	1	3	631	1	2	667	1	3	601	1	3	627	1	4	539	1	5	697	1	3
46	738	1	4	613	0	4	613	0	3	614	1	2	614	1	3	664	1	2	671	1	4	654	1	2
46	633	1	5	659	1	3	672	1	4	606	1	3	672	1	3	663	1	4	750	1	2	675	1	2
46	685	1	2	606	1	5	626	1	3	627	1	3	617	0	3	642	1	3	669	1	3	609	1	3
46	664	1	3	653	1	3	685	1	4	680	1	2	659	1	4	653	1	3	701	1	2	656	1	3
46	650	1	2	617	1	3	663	1	3	630	1	2	623	1	4	663	1	4	532	1	4	691	1	3
46	690	1	2	625	1	3	643	1	4	623	1	2	635	1	3	616	1	3	623	1	3	672	0	3
46	673	1	3	611	1	4	791	1	3	625	1	3	627	1	4	624	1	2	631	1	2	681	1	4
46	652	1	3	617	1	3	603	1	3	636	1	2	685	1	5	680	1	3	765	1	3	620	1	2
46	631	1	2	625	1	3	662	1	4	637	0	3	689	1	3	613	1	3	592	1	3	637	1	3
46	625	1	3	623	1	3	622	1	5	562	1	4	739	1	3	618	1	5	778	1	3	615	1	3
46	710	1	3	638	1	3	676	1	4	726	1	2	684	1	2	663	1	3	872	1	2	667	1	2
46	608	1	2	541	1	2	630	1	3	603	1	3	686	1	3	613	1	3	679	1	2	653	1	2
46	663	1	3	604	1	3	680	1	3	612	1	3	526	1	2	668	1	3	688	0	3	596	1	3
47	566	1	3	646	1	3	670	1	2	673	0	2	636	1	4	686	1	2	615	1	3	657	1	3
47	538	1	3	636	1	3	645	1	2	650	1	4	613	0	3	645	1	3	705	1	3	626	1	2
47	565	1	4	616	1	2	665	1	3	660	1	3	591	1	3	524	1	3	705	0	5	669	1	3
47	707	1	3	546	0	3	626	1	3	677	1	3	796	1	3	654	1	3	604	1	4	665	1	3
47	661	1	2	669	1	2	599	1	3	640	1	3	539	1	4	732	1	2	685	1	4	623	1	3
47	421	1	4	670	1	2	618	1	3	627	1	2	619	1	5	635	1	4	692	1	3	680	1	2
47	693	1	3	613	1	2	707	0	3	601	1	2	750	1	3	589	1	3	668	1	3	669	1	4
47	566	1	3	640	1	3	631	1	4	627	1	3	653	1	3	671	1	3	667	1	5	625	1	3
47	621	1	3	513	1	4	524	1	4	663	1	3	631	1	3	646	1	3	632	1	3	614	0	3
47	650	1	4	675	1	3	589	1	4	616	1	3	613	0	3	601	1	3	625	1	3	664	1	4
47	624	0	3	531	1	3	736	1	4	672	1	2	669	1	4	632	1	3	654	1	3	642	1	3
47	606	1	3	616	0	4	695	1	3	617	1	3	672	1	2	623	1	2	732	1	3	653	1	3
47	695	1	3	606	1	3	651	1	2	624	1	2	631	1	4	626	1	5	635	1	3	663	1	4
47	645	1	3	697	1	4	615	1	3	680	0	4	765	0	3	685	1	3	686	1	5	659	1	3
47	685	1	5	623	1	3	637	1	4	613	1	2	663	1	3	592	1	4	666	1	3	618	1	3
47	731	1	3	691	1	3	697	1	2	623	1	4	678	1	3	643	1	3	663	1	3	635	1	3
47	702	1	3	672	1	3	608	1	3	663	1	2	680	1	2	672	1	4	625	1	4	685	1	2
47	636	1	4	606	1	3	625	1	3	627	1	3	651	1	5	691	0	3	692	0	3	668	1	3
47	638	1	5	526	1	2	663	1	3	689	1	3	666	1	3	603	1	3	685	1	3	686	0	2
47	631	1	3	736	1	4	615	1	5	613	1	2	670	1	3	662	1	3	623	1	4	645	1	3
47	669	1	4	695	1	3	705	1	4	739	1	3	647	1	4	622	1	5	638	1	3	684	1	4
47	586	1	3	666	1	5	545	1	5	689	1	4	698	1	3	676	1	4	541	1	3	656	1	2
47	690	0	3	692	1	3	626	1	2	635	1	2	647	1	4	679	1	3	604	1	3	682	1	3
47	651	1	3	615	1	3	685	1	3	672	1	2	657	1	5	688	1	4	670	1	3	638	1	2
47	663	1	4	637	1	4	692	1	4	661	0	2	651	0	2	630	1	3	505	0	4	696	1	2
47	625	1	3	625	1	3	618	1	3	686	1	3	682	1	4	663	1	3	604	1	3	661	0	3
47	685	1	3	623	1	3	507	1	3	697	1	4	668	1	3	707	1	3	565	1	3	627	1	4
47	697	0	3	638	1	2	631	1	5	633	1	3	695	1	3	603	1	4	599	1	3	682	1	3
47	608	1	4	541	1	3	632	1	4	648	1	2	668	1	2	685	1	3	668	1	2	631	1	3
47	663	1	2	604	1	3	525	1	3	690	1	3	632	1	4	602	1	3	667	1	3	696	1	2
48	687	1	2	658	1	3	688	1	2	657	1	3	732	1	2	657	1	3	683	1	3	691	1	3
48	632	1	3	662	1	4	695	1	3	650	1	2	635	0	3	691	1	3	649	1	3	682	1	3
48	646	1	2	647	1	4	620	1	4	623	1	3	589	1	4	667	1	3	631	1	3	668	1	2
48	636	0	2	653	1	4	607	1	2	680	1	4	686	1	3	525	1	3	675	1	3	695	1	3
48	671	1	3	651	1	2	677	1	3	669	1	2	526	1	2	524	1	3	690	0	2	626	1	2
48	672	1	4	685	0	2	687	1	4	614	1	3	591	1	4	654	1	2	635	1	2	669	1	2
48	638	1	4	667	1	3	627	1	3	627	1	3	346	0	2	636	1	3	613	1	3	665	1	4
48	693	1	2	614	1	2	696	1	3	642	1	4	419	1	3	613	1	3	738	1	4	673	1	3
48	697	1	3	606	1	2	621	1	4	653	0	3	653	1	4	796	1	2	640	1	3	660	1	3
48	609	1	3	627	1	4	682	1	4	663	1	3	631	1	2	539	1	3	685	1	4	677	1	3
48	680	1	3	654	0	3	633	1	3	672	1	3	613	1	3	671	1	3	664	0	3	640	1	3
48	656	1	3	675	1	3	629	1	3	617	1	4	501	1	3	750	1	3	659	1	3	627	0	3
48	691	1	4	630	1	3	613	1	4	624	1	3	532	1	3	469	1	3	606	1	3	601	1	3
48	681	1	5	672	0	2	633	1	3	680	1	3	623	0	3	672	1	5	625	1	3	625	1	4
48	636	1	3	620	1	4	650	1	2	613	1	3	526	1	3	765	1	3	673	1	3	664	1	3
48	697	1	3	637	1	2	653	1	2	635	0	4	631	1	3	592	1	4	631	1	3	663	1	2
48	663	1	2	623	1	3	617	1	3	663	1	2	685	1	3	663	1	3	611	0	3	616	1	2
48	687	1	4	615	1	3	690	1	4	627	1	2	378	1	2	872	1	4	617	1	3	659	1	3
48	667	1	3	667	1	2	652	1	3	685	1	3	543	1	3	603	1	3	625	1	4	618	1	4
48	667	1	3	625	1	3	710	1	3	689	1	2	791	1	3	662	1	4	608	1	2	623	1	2
48	662	1	4	606	1	3	625	1	3	686	1	3	676	1	4	622	0	3	623	1	4	613	1	4
48	637	1	3	613	1	4	638	1	3	739	1	2	630	1	3	679	1	3	541	1	3	668	1	2
48	662	1	3	665	1	5	604	1	3	684	0	2	651	0	2	688	1	3	663	0	4	645	1	3
48	639	1	4	663	1	4	670	1	3	682	1	2	666	1	2	680	1	3	615	1	2	656	1	4
48	672	1	3	637	1	3	505	1	3	638	1	3	663	1	4	707	1	2	705	1	4	689	1	3
48	636	1	4	661	0	5	545	1	3	696	1	2	647	1	3	603	1	3	604	0	3	627	1	3
48	601	1	3	691	1	3	626	1	3	661	1	3	698	1	4	685	1	4	565	1	3	682	0	3
48	699	1	3	682	1	3	618	1	3	635	1	2	657	1	2	670	0	2	599	1	4	672	1	3
48	639	1	3	632	1	3	507	1	3	697	1	3	668	1	2	602	1	2	685	1	3	661	1	2
48	670	1	4	647	1	2	631	1	4	631	1	3	632	1	2	647	1	3	692	1	3	686	1	3
49	633	1	3	696	1	2	650	1	3	691	1	3	525	1	3	657	1	3	624	1	2	668	1	3
49	632	1	3	648	1	4	670	1	2	682	1	3	524	1	3	651	1	3	640	1	4	695	1	4
49	646	1	3	690	1	3	613	1	3	657	0	2	654	1	3	667	1	4	606	1	2	626	1	3
49	636	1	4	687	1	4	513	1	4	650	1	2	732	1	4	589	1	2	531	1	3	669	1	2
49	662	1	3	658	0	4	675	1	3	660	1	4	635	1	4	686	1	2	616	1	4	665	0	3
49	647	1	3	671	1	4	695	1	4	677	1	2	526	0	3	636	1	3	645	1	3	673	1	3
49	653	1	5	651	1	3	685	1	2	623	1	4	591	1	4	613	0	3	606	1	3	627	0	3
49	672	1	2	693	1	3	623	1	3	680	1	2	646	1	3	796	1	2	697	1	4	669	1	2
49	638	1	3	667	1	3	702	1	4	640	1	3	619	1	3	539	1	3	691	1	2	601	1	4
49	685	0	4	697	1	5	672	1	2	614	1	3	750	1	2	671	1	3	731	1	3	625	1	3
49	614	1	3	606	1	3	638	1	2	616	1	2	631	1	3	653	1	4	636	1	3	627	1	2
49	627	1	4	675	0	3	695	1	2	617	1	2	632	1	3	613	1	3	606	1	2	664	1	3
49	654	1	2	609	1	4	651	1	3	680	1	3	672	1	4	669	1	2	631	1	3	663	1	3
49	680	1	3	691	1	5	625	1	4	613	1	3	626	1	3	601	1	2	669	1	2	642	1	2
49	656	1	2	630	1	3	637	1	3	623	1	2	631	1	3	623	0	3	586	1	2	653	1	3
49	681	1	2	672	1	2	685	1	2	663	1	2	765	1	3	685	1	3	690	1	3	663	1	2
49	620	1	4	623	1	3	625	1	3	613	1	3	672	1	4	592	1	2	526	1	2	672	0	4
49	637	0	3	625	1	3	623	1	3	645	1	3	662	1	3	663	1	3	736	1	3	659	1	3
49	615	1	4	636	0	3	663	1	2	739	1	2	676	1	3	678	1	3	666	1	2	624	1	2
49	667	1	2	637	1	3	670	1	2	684	1	3	679	0	4	643	1	3	663	0	2	618	1	3
49	612	1	3	562	0	5	705	1	3	656	1	2	680	1	3	691	1	2	692	1	2	635	1	3
49	566	1	3	653	1	3	505	1	2	689	0	3	666	1	3	603	1	3	615	1	3	627	1	3
49	616	1	3	596	1	4	604	1	3	682	1	2	663	1	4	622	1	5	697	0	2	685	0	2
49	707	1	2	726	1	3	565	1	3	638	1	3	603	1	3	688	1	3	608	1	3	689	1	3
49	546	1	5	603	1	3	626	1	5	661	1	3	602	1	2	630	1	3	638	1	3	668	1	4
49	661	1	4	646	1	4	599	1	3	635	1	2	698	1	5	651	1	4	541	1	3	686	1	2
49	693	0	2	636	1	3	685	1	3	627	1	3	657	1	4	707	1	2	604	1	2	696	1	3
49	566	1	4	538	1	3	618	1	3	672	0	3	651	1	3	685	1	4	615	1	3	682	1	3
49	621	1	3	565	1	3	507	1	4	661	1	2	525	1	4	670	1	3	545	0	2	686	1	3
49	669	1	4	421	1	3	631	1	3	697	1	2	732	1	2	647	1	3	692	1	2	631	1	3
50	696	1	3	648	1	3	601	1	3	691	1	3	635	1	3	647	1	3	670	1	3	682	1	3
50	633	1	4	690	1	2	699	1	3	695	1	2	686	1	5	657	1	2	649	1	3	668	0	2
50	687	1	2	646	1	2	639	1	2	657	1	4	526	1	2	668	1	3	688	1	2	669	1	2
50	632	1	5	658	0	3	683	1	2	626	1	2	636	1	3	667	1	3	607	1	2	650	1	2
50	636	1	3	662	1	3	631	1	3	665	0	4	613	1	3	632	1	2	675	1	2	660	1	3
50	647	1	3	671	1	2	695	1	3	673	1	3	796	1	4	524	1	2	687	1	3	623	1	3
50	651	1	3	653	1	3	620	0	3	677	1	2	671	1	3	654	1	3	627	1	2	680	1	5
50	693	1	2	672	1	4	677	1	3	640	1	3	419	1	2	589	1	3	696	1	4	627	1	4
50	667	1	2	638	1	3	621	1	2	601	1	2	653	1	5	591	1	3	633	1	4	669	0	3
50	697	1	4	685	1	5	690	1	3	614	1	4	631	1	3	539	1	3	635	1	2	625	0	2
50	606	1	3	614	1	3	682	1	3	664	1	2	613	0	2	346	1	3	640	1	2	627	1	3
50	609	1	3	627	0	2	629	1	3	653	1	3	669	1	4	750	0	3	633	1	3	663	1	2
50	680	1	3	654	1	3	613	1	2	663	1	4	501	1	3	532	1	3	685	0	3	642	1	4
50	656	1	5	675	1	2	738	1	2	617	0	4	672	0	3	623	1	3	664	1	3	616	1	2
50	691	1	4	672	0	5	613	1	3	624	1	3	526	1	4	631	1	2	659	1	4	672	1	4
50	630	1	2	620	1	4	650	1	3	680	1	3	678	0	4	685	1	3	606	1	3	659	1	2
50	681	1	2	623	1	3	653	1	2	613	1	3	791	0	3	765	1	5	617	1	3	618	0	4
50	637	1	3	667	1	3	625	1	2	623	1	3	603	1	4	592	0	3	652	1	3	686	1	4
50	615	1	2	625	1	3	690	1	4	635	1	3	622	1	3	663	1	3	631	1	2	645	1	2
50	697	1	5	636	1	4	673	1	2	663	1	3	630	1	2	643	1	3	608	1	3	739	1	3
50	663	1	4	606	1	2	638	1	2	627	1	4	651	1	3	872	1	3	625	1	4	684	1	4
50	687	1	3	613	1	5	541	1	3	685	1	2	666	0	4	662	1	3	623	1	3	656	1	3
50	662	1	3	667	1	4	663	1	3	689	1	3	663	1	3	676	1	5	604	1	4	638	1	3
50	637	1	5	667	1	3	615	1	2	613	1	2	707	1	3	679	1	3	705	1	2	696	1	4
50	662	1	3	665	1	3	670	1	3	668	1	3	670	1	3	688	1	4	505	1	2	661	1	3
50	663	1	3	637	1	3	565	1	3	689	0	3	647	1	4	680	1	3	604	1	3	672	1	2
50	639	1	4	636	1	3	626	1	2	682	1	3	602	1	3	603	1	3	545	1	3	661	1	3
50	672	0	5	691	1	3	685	1	3	635	1	2	698	0	3	685	1	5	599	1	3	686	0	3
50	661	1	4	682	1	3	507	1	2	627	1	4	663	1	3	647	1	4	692	0	4	697	1	2
50	647	1	3	632	1	4	631	1	3	682	1	3	643	1	3	657	1	3	618	1	3	631	1	3
51	690	1	2	696	1	4	615	1	3	618	1	3	691	1	2	657	1	4	625	1	2	627	0	3
51	658	0	3	633	1	4	637	1	2	623	1	4	603	1	3	651	1	3	692	1	2	685	1	2
51	636	1	2	648	1	3	685	1	3	635	1	3	662	1	4	678	1	2	625	1	2	668	1	2
51	662	1	4	687	0	3	697	1	3	663	1	2	622	1	2	672	0	4	623	0	3	686	1	3
51	647	1	2	632	1	2	608	1	3	689	1	2	676	1	3	679	1	4	638	0	3	739	1	4
51	653	0	3	646	1	5	541	1	3	613	0	3	688	1	3	630	1	5	615	1	3	684	1	2
51	672	1	3	671	1	3	663	0	3	645	1	2	651	1	4	680	1	3	705	1	3	656	1	3
51	693	1	4	651	1	2	604	1	3	689	1	3	666	1	2	603	1	3	565	1	3	661	1	3
51	667	0	2	638	1	4	670	1	2	682	1	2	663	1	4	670	1	3	599	1	2	635	1	4
51	614	1	3	685	1	2	505	1	3	638	1	2	707	1	2	602	1	4	685	1	3	682	1	3
51	606	1	5	697	1	3	604	1	2	696	0	4	685	1	2	647	1	5	692	1	2	672	1	2
51	627	1	3	609	0	2	545	0	5	627	1	2	647	1	3	651	1	3	618	1	2	661	1	5
51	654	1	3	680	1	3	626	1	2	631	1	2	698	1	3	682	1	3	507	0	3	686	1	2
51	675	1	4	656	1	2	632	1	2	648	0	3	657	1	3	668	1	3	631	1	4	697	1	4
51	691	1	3	620	0	3	525	1	2	690	1	2	657	0	2	657	0	3	668	1	2	696	1	4
51	630	1	3	637	1	3	524	1	3	687	1	4	691	1	5	669	1	3	667	1	4	633	1	3
51	672	1	5	623	1	4	654	1	2	632	1	2	695	1	3	665	1	5	686	1	2	646	1	2
51	681	1	2	615	1	3	732	1	4	636	1	2	626	1	4	673	1	3	636	1	2	658	1	3
51	625	1	2	667	1	3	635	1	3	653	1	2	680	1	3	650	1	2	613	1	3	662	1	4
51	637	1	3	636	1	5	589	1	4	672	1	2	640	1	2	660	1	3	591	1	2	647	0	3
51	562	1	3	596	0	4	526	1	3	685	1	4	627	1	2	677	1	2	796	1	3	671	1	3
51	653	1	3	612	1	3	539	1	4	693	1	2	669	1	3	623	1	5	619	1	2	651	1	3
51	726	1	3	566	1	2	671	1	2	667	1	4	664	0	3	601	1	4	750	1	3	638	0	3
51	603	1	4	636	1	3	646	1	3	614	1	3	663	1	4	625	1	2	631	1	4	697	0	2
51	646	1	5	616	1	4	653	1	3	627	1	3	616	1	4	614	1	4	613	1	2	606	1	4
51	565	1	3	538	1	2	669	1	3	675	1	3	617	1	3	627	1	2	601	1	3	654	1	2
51	707	1	5	736	1	3	632	1	2	680	1	3	659	0	2	642	1	2	672	1	5	609	1	2
51	546	1	3	695	1	3	623	1	3	691	1	3	680	1	4	653	1	4	626	1	2	656	0	4
51	661	1	3	666	1	4	765	1	3	672	1	2	631	1	3	663	1	5	631	0	3	630	1	3
51	663	1	3	651	1	3	592	1	3	620	1	2	663	1	2	672	1	2	685	1	2	681	1	3
52	637	1	2	623	1	4	617	1	4	680	1	4	872	1	4	624	1	3	690	1	3	659	1	4
52	615	1	3	667	0	2	625	1	2	623	0	2	791	1	3	613	1	3	673	1	2	624	1	4
52	625	1	3	636	1	2	652	1	3	613	1	4	676	1	3	685	1	2	631	1	3	613	1	2
52	613	1	2	606	1	4	611	1	4	668	1	4	679	1	3	765	1	3	617	1	3	618	1	3
52	667	1	3	697	1	2	625	0	3	645	1	3	688	1	4	592	0	4	625	0	4	635	1	2
52	662	0	2	663	1	2	710	0	2	739	1	2	630	1	2	678	1	5	541	1	5	663	1	3
52	637	1	4	687	1	3	608	1	3	684	1	2	651	1	3	543	1	2	663	1	2	627	1	2
52	639	1	3	667	1	2	623	1	3	656	1	4	666	0	4	603	1	2	604	1	3	685	1	3
52	637	1	3	665	1	3	638	1	3	689	1	3	663	1	2	662	1	3	615	1	3	689	1	2
52	672	1	4	662	1	3	505	1	2	682	1	4	603	1	3	622	1	2	670	1	4	686	0	3
52	661	1	2	663	1	2	604	1	2	696	1	2	685	1	3	680	1	3	705	1	3	638	1	2
52	682	1	2	636	0	3	545	1	3	661	1	2	647	0	3	707	1	3	599	1	3	635	1	4
52	632	1	2	691	1	3	565	1	4	682	1	2	602	1	5	670	1	4	685	1	2	627	0	2
52	601	1	4	647	1	3	626	1	3	661	0	4	698	1	3	657	1	3	507	1	2	672	0	3
52	699	1	3	639	1	2	692	1	4	696	1	3	647	1	3	657	1	4	668	1	2	686	1	3
52	649	1	2	670	1	4	618	1	2	633	1	4	682	1	4	651	1	3	632	1	2	697	1	3
52	631	0	3	683	0	5	631	1	3	648	1	2	669	1	3	691	1	2	525	1	4	631	1	3
52	620	1	2	688	1	2	667	1	3	687	1	2	665	0	3	668	1	3	524	1	2	690	1	5
52	675	1	4	695	1	3	589	1	3	646	0	3	660	1	3	695	1	3	654	1	3	632	1	4
52	677	1	5	607	1	3	686	1	2	636	1	2	680	0	4	657	1	2	732	1	3	658	1	4
52	627	1	2	687	1	3	526	1	3	647	1	3	640	1	3	626	1	4	635	1	2	662	1	3
52	690	1	4	696	1	3	591	1	3	651	1	4	627	1	4	673	1	2	636	1	4	671	1	3
52	633	1	3	621	0	3	796	1	2	638	1	3	669	1	2	650	1	3	613	1	2	653	1	3
52	629	1	3	682	1	2	419	1	2	685	1	3	601	1	2	677	1	3	539	1	3	672	1	3
52	613	0	2	635	1	3	750	1	3	693	1	4	625	1	4	623	1	3	671	0	3	614	1	3
52	738	1	4	640	1	2	653	1	3	667	1	3	627	1	3	614	1	2	346	1	3	697	1	4
52	633	1	4	613	1	3	469	1	3	627	0	3	663	0	4	664	1	3	631	1	2	606	1	3
52	664	0	3	685	1	3	672	1	3	654	1	2	642	1	5	663	1	3	613	1	3	609	1	3
52	606	1	4	659	1	3	623	1	2	675	1	3	653	1	3	616	1	2	501	1	2	680	1	2
52	653	1	3	650	1	3	526	0	3	691	1	2	672	1	3	617	1	3	532	0	4	656	1	3
53	620	0	4	630	1	3	651	1	4	659	1	4	765	1	4	631	1	3	695	1	3	613	1	3
53	615	1	2	672	1	3	625	1	4	624	1	3	592	0	3	685	1	3	666	1	2	635	1	3
53	562	1	3	681	1	2	692	1	3	680	1	5	678	1	3	663	1	3	663	1	3	663	1	3
53	653	1	3	637	1	2	615	1	4	618	1	3	672	1	2	643	1	2	637	1	3	627	1	3
53	596	1	3	623	1	4	697	0	4	623	0	4	691	1	4	603	1	2	685	0	3	689	0	4
53	603	1	3	667	1	3	608	1	5	685	1	2	662	0	3	622	1	3	625	0	3	613	1	5
53	566	1	5	625	1	3	638	1	4	668	1	2	688	1	4	676	1	5	623	1	3	645	1	3
53	636	1	2	636	1	2	541	1	2	686	1	2	680	1	3	679	1	2	604	1	3	684	1	2
53	616	1	4	637	1	4	663	1	3	739	1	3	651	1	3	630	1	3	670	1	4	656	1	4
53	538	1	2	726	0	3	615	1	3	682	1	3	707	1	4	666	1	3	604	1	3	689	1	3
53	707	1	4	612	1	2	705	1	3	696	1	3	603	1	3	663	1	2	545	1	2	638	1	3
53	546	1	3	646	1	4	505	1	2	635	1	2	685	1	5	670	1	3	565	1	3	661	1	3
53	421	1	3	565	0	3	599	1	4	627	0	4	602	1	3	647	1	2	626	1	3	697	1	3
53	693	1	2	661	1	4	685	1	3	682	1	2	651	1	3	698	1	3	692	1	2	631	1	4
53	566	1	3	621	1	2	618	1	3	672	1	3	682	1	2	647	1	4	631	1	2	633	0	4
53	669	1	3	613	1	3	507	1	3	661	1	2	695	1	3	657	1	3	668	1	3	648	1	3
53	650	0	4	606	1	3	667	1	2	686	1	4	657	1	3	657	1	3	525	1	2	690	1	2
53	670	1	3	513	1	5	632	0	4	696	1	3	669	1	3	691	1	3	654	1	3	687	1	3
53	624	1	4	675	1	4	524	1	3	632	1	4	665	1	4	668	1	4	732	1	2	658	1	2
53	640	1	2	531	0	3	589	0	3	646	0	3	673	1	2	626	1	3	635	1	4	671	1	2
53	695	1	3	616	1	4	686	1	3	636	1	3	677	1	4	650	1	3	526	1	4	651	1	3
53	645	1	2	685	1	2	636	0	3	662	1	3	623	1	3	660	1	2	613	1	3	672	0	2
53	606	1	4	731	1	3	591	1	5	647	1	4	640	1	3	680	1	4	796	1	2	693	1	2
53	697	1	4	702	0	3	646	1	3	653	1	4	669	1	3	627	1	4	539	1	4	614	1	3
53	623	1	5	636	1	5	653	1	4	638	1	4	627	1	4	601	1	3	671	1	2	697	1	4
53	691	1	4	638	1	4	631	1	2	685	1	3	664	1	3	625	1	5	619	1	2	654	1	3
53	672	1	3	669	1	3	669	1	3	667	1	3	642	1	3	614	1	3	750	1	3	675	1	4
53	606	1	2	586	1	2	632	0	2	606	1	2	663	1	3	663	0	3	613	1	3	609	1	2
53	631	0	4	526	1	3	623	1	3	627	1	3	616	1	4	653	1	2	601	1	4	656	1	3
53	690	1	5	736	1	3	626	0	3	680	1	3	617	1	3	672	1	3	672	1	3	691	1	3
54	672	1	2	630	1	4	659	1	3	659	1	3	631	1	5	685	1	4	606	1	3	680	1	2
54	623	1	2	681	1	2	650	1	3	624	1	4	765	1	3	791	1	4	617	1	3	613	1	3
54	615	1	2	620	1	4	653	1	2	618	1	2	592	1	3	603	0	3	625	0	3	623	1	4
54	625	1	4	637	1	4	690	0	2	685	0	2	663	1	3	622	0	4	652	1	3	635	1	3
54	636	1	4	667	1	2	673	1	3	689	1	3	378	1	5	676	1	3	608	1	2	663	1	3
54	606	1	4	697	1	4	631	1	3	613	0	3	543	1	3	688	1	3	625	1	3	627	1	3
54	663	1	2	687	1	3	541	1	3	668	1	4	872	1	3	630	1	4	623	1	3	739	1	3
54	613	0	2	665	0	3	663	1	3	686	1	3	662	1	5	680	1	3	638	1	2	684	1	5
54	667	1	4	662	1	2	670	0	3	645	1	2	679	1	3	707	1	4	604	1	4	656	1	3
54	667	0	3	662	1	4	505	1	2	682	1	4	651	1	3	685	1	3	615	1	3	689	1	2
54	637	1	4	663	1	4	545	0	3	672	0	2	666	0	2	670	1	2	705	1	4	638	1	2
54	639	1	4	672	0	2	565	1	2	686	1	3	663	1	3	647	1	3	604	1	2	696	1	3
54	637	1	2	661	1	2	507	1	3	696	1	3	603	1	3	647	1	4	626	1	3	661	1	2
54	636	0	4	682	1	2	668	0	4	633	1	3	602	1	3	651	1	2	599	1	3	635	1	3
54	691	1	4	632	1	2	632	1	5	690	1	4	698	1	2	682	1	2	685	1	3	627	1	3
54	601	1	2	647	1	4	654	1	3	632	1	5	657	1	3	668	1	3	692	1	3	682	1	5
54	699	1	2	670	1	4	732	1	4	662	1	3	657	1	3	695	1	3	618	1	2	661	1	3
54	639	1	2	631	0	4	686	1	3	653	0	3	691	1	4	657	1	4	631	1	3	697	0	3
54	683	1	2	688	1	2	591	1	5	651	1	4	626	1	3	669	1	2	667	1	3	631	0	4
54	649	1	3	695	1	2	671	1	5	672	1	2	673	1	5	665	1	3	525	1	2	648	1	3
54	687	1	3	620	1	4	346	1	2	638	1	3	660	1	3	650	1	3	524	1	2	687	1	3
54	627	1	2	607	1	3	419	1	4	685	1	5	677	1	3	623	1	3	635	1	3	646	1	3
54	682	0	3	675	1	3	750	1	3	693	1	3	640	0	4	680	1	3	589	0	2	658	1	2
54	635	1	3	677	0	4	631	1	2	667	1	3	669	1	3	627	1	3	526	1	2	636	1	4
54	613	1	4	696	1	3	613	1	3	697	1	3	601	0	2	625	1	3	636	1	3	647	1	3
54	738	1	3	621	1	3	469	1	3	606	1	3	614	1	3	627	1	4	613	1	3	671	1	5
54	613	1	3	690	1	2	501	1	4	627	1	3	642	1	3	664	1	2	796	1	4	614	1	4
54	633	1	4	633	1	3	672	1	5	675	1	3	653	1	3	663	1	3	539	0	2	654	1	4
54	685	1	3	629	1	2	623	1	4	609	1	3	616	1	2	663	1	4	653	1	3	680	1	5
54	664	1	3	640	1	3	526	1	3	656	1	3	617	1	3	672	1	2	532	1	2	691	1	4
55	672	1	3	630	1	2	872	1	3	712	1	5	391	1	3	836	1	4	697	1	4	683	1	3
55	681	1	3	637	0	3	661	1	2	638	1	3	432	1	4	582	1	2	531	1	2	875	1	4
55	620	1	2	667	1	2	786	1	3	523	1	3	647	1	4	401	1	2	633	1	4	693	1	3
55	623	1	2	625	1	4	796	1	3	539	0	2	599	0	2	739	1	4	590	1	2	443	1	3
55	615	1	3	636	1	2	448	1	3	608	1	2	570	1	3	483	1	3	587	1	4	528	1	4
55	562	0	2	637	1	4	432	1	2	714	1	3	695	1	4	649	1	4	658	1	3	587	1	3
55	653	1	2	596	1	3	546	1	2	611	0	4	620	1	4	731	1	3	636	0	4	427	1	3
55	612	1	3	726	1	2	662	1	4	543	1	3	807	1	3	688	0	2	671	1	2	629	1	5
55	566	1	4	603	1	2	647	1	4	697	1	3	787	1	3	475	1	3	651	1	4	715	1	4
55	646	1	3	636	1	2	853	1	2	502	1	2	796	1	3	577	1	5	672	1	3	673	1	3
55	616	1	4	538	1	4	438	1	3	642	1	2	721	0	5	827	1	4	385	1	4	650	0	4
55	565	1	5	707	0	3	593	1	4	784	1	3	682	1	3	490	1	2	867	1	3	695	1	2
55	661	1	4	546	1	4	497	1	4	796	1	3	633	1	4	629	1	2	714	0	3	495	1	3
55	421	1	3	621	1	4	506	1	2	462	1	2	535	1	4	613	0	3	627	1	3	579	0	3
55	693	1	2	669	1	4	809	1	4	701	1	3	738	1	3	613	1	4	454	1	5	741	1	2
55	566	1	3	624	1	3	558	1	2	616	1	3	840	1	4	833	1	3	775	1	3	666	1	4
55	650	1	3	640	1	4	574	1	3	633	1	4	706	0	2	585	1	3	680	1	3	656	0	3
55	670	0	4	531	1	4	720	1	4	623	1	3	553	1	3	664	1	4	491	1	2	505	1	2
55	613	1	4	695	0	3	638	1	3	876	0	3	823	1	2	659	1	2	739	1	2	741	1	2
55	606	1	2	368	1	3	816	1	3	567	1	3	631	1	4	650	1	3	681	1	2	474	1	2
55	513	1	4	586	1	4	506	1	2	808	1	3	664	1	3	619	1	4	724	0	2	692	1	3
55	675	1	4	845	1	2	897	1	2	610	1	2	572	1	2	727	1	3	867	1	4	804	1	4
55	616	1	2	384	1	4	783	1	2	689	1	2	493	1	3	690	1	2	685	1	5	565	0	3
55	645	0	4	789	1	2	813	0	5	545	1	4	694	1	5	672	0	3	737	1	3	620	1	3
55	606	1	4	682	1	3	567	1	4	832	1	3	787	1	2	688	1	2	687	1	3	634	1	3
55	697	1	2	796	1	4	637	1	3	763	1	5	671	1	3	681	1	3	867	1	2	362	1	3
55	739	1	5	561	1	2	891	1	3	542	1	3	761	0	4	573	1	3	465	1	3	645	1	3
55	656	1	3	827	1	4	663	0	3	785	1	2	675	1	2	691	1	3	762	1	3	563	1	3
55	438	1	3	582	1	4	739	1	4	831	1	3	696	1	3	601	0	2	672	1	3	812	1	4
55	635	1	4	636	1	3	637	0	4	603	1	5	683	1	4	881	1	3	861	1	2	365	1	2
56	573	1	2	662	1	3	893	1	2	765	1	2	692	1	3	827	1	3	761	1	3	623	1	4
56	639	1	3	531	0	2	686	1	3	592	1	3	615	1	3	736	1	3	572	1	4	626	1	3
56	701	1	4	376	1	3	827	1	2	663	1	5	637	1	4	695	1	2	881	1	3	631	1	2
56	589	0	2	406	1	4	721	1	2	678	1	2	685	1	3	666	1	4	539	0	2	685	1	3
56	526	1	3	588	1	4	897	1	4	691	1	2	697	1	4	651	0	3	563	1	2	643	1	3
56	705	1	4	473	1	2	677	1	4	603	1	4	623	1	3	663	1	3	788	1	4	672	0	2
56	618	1	2	708	1	4	479	1	4	622	1	3	638	1	4	625	1	4	806	1	3	662	1	3
56	631	1	4	603	1	2	613	1	3	688	1	3	541	1	3	608	1	3	778	1	2	676	1	2
56	812	1	2	508	1	2	568	1	4	680	1	5	663	1	2	625	1	2	886	1	4	679	1	4
56	681	1	2	504	1	4	684	1	3	707	0	2	604	1	3	670	0	4	737	1	3	630	1	3
56	858	1	5	474	1	4	693	0	3	603	1	3	615	1	3	705	1	3	636	1	3	651	1	3
56	633	1	4	679	1	4	515	1	4	685	1	2	505	1	4	604	1	3	796	1	2	666	1	3
56	860	1	2	413	0	4	648	1	4	647	1	4	565	1	3	545	1	5	683	1	4	663	1	4
56	730	1	2	846	1	4	552	1	4	602	1	3	599	1	2	626	1	3	657	1	3	670	1	3
56	573	1	2	554	1	4	831	0	3	698	1	3	692	1	3	685	1	4	609	0	3	647	1	3
56	580	1	4	767	1	4	672	1	3	657	1	3	618	1	4	631	1	3	541	1	2	657	1	3
56	617	0	3	444	1	4	709	1	4	651	1	5	507	1	2	667	1	3	870	1	3	682	1	3
56	706	1	2	673	1	4	656	1	3	691	1	4	668	1	5	632	1	2	627	0	4	657	0	4
56	689	1	2	795	1	3	671	1	3	668	1	3	589	1	4	525	1	4	586	1	5	626	1	2
56	583	1	2	535	1	2	798	1	5	695	1	4	686	1	2	524	1	3	564	1	2	669	1	3
56	612	1	2	603	1	3	484	0	4	665	1	3	526	1	4	654	1	2	616	1	3	673	1	3
56	736	1	3	572	1	4	438	1	3	660	1	3	539	1	3	732	1	2	654	1	2	650	1	3
56	489	1	3	563	1	4	527	1	4	627	1	4	671	1	3	635	1	3	829	0	3	677	1	4
56	866	1	3	472	1	2	618	1	3	625	1	4	619	1	2	636	0	3	712	0	2	623	1	4
56	469	1	3	803	1	4	683	1	4	614	1	4	750	1	3	613	1	3	793	1	3	680	1	3
56	648	1	3	769	1	2	649	1	3	627	1	3	653	0	2	591	1	4	600	1	3	640	1	2
56	617	1	2	652	1	4	607	1	3	664	0	2	613	1	2	796	1	4	593	1	5	669	0	3
56	611	1	3	603	1	2	527	1	2	653	1	3	601	1	2	646	1	4	372	1	2	601	1	2
56	676	1	3	587	1	4	592	1	3	663	1	4	632	1	2	631	1	3	704	1	4	663	1	4
56	829	1	4	763	1	3	663	1	3	616	1	3	672	0	3	669	1	3	663	1	3	642	1	3
57	617	1	3	672	1	3	656	1	4	469	1	3	685	1	5	664	0	3	691	1	3	501	1	4
57	680	1	4	659	1	3	620	1	3	672	1	2	659	1	3	650	1	3	630	1	3	532	1	4
57	613	1	3	624	1	2	623	1	3	623	1	3	625	1	3	606	1	3	672	1	3	526	1	3
57	663	1	3	618	0	2	636	1	3	631	1	3	652	1	3	653	1	5	681	1	4	765	1	5
57	627	1	4	623	1	3	606	1	3	685	1	4	611	1	4	617	1	3	637	1	4	592	1	3
57	689	1	4	635	0	4	667	1	2	663	1	2	617	1	3	690	1	3	615	1	4	543	1	5
57	686	1	5	685	1	2	665	1	3	378	1	3	710	1	3	673	1	5	667	1	3	791	1	3
57	739	1	3	613	1	3	662	0	5	872	1	3	608	1	4	631	1	3	625	1	2	679	1	3
57	656	1	3	668	1	3	637	1	2	603	1	3	625	1	3	625	1	4	697	0	4	688	1	3
57	682	1	4	645	1	3	662	1	4	662	1	4	623	1	2	541	1	2	663	1	3	630	1	3
57	638	1	3	684	1	4	639	1	2	622	0	3	638	1	3	604	0	3	687	1	3	680	1	3
57	635	1	3	689	1	2	637	1	2	676	1	3	663	1	4	615	1	2	613	1	3	663	1	3
57	627	0	4	696	1	4	672	0	2	651	1	4	670	1	5	705	1	2	667	1	3	707	0	3
57	682	0	4	661	1	3	661	1	3	666	1	2	505	0	2	604	1	3	663	1	3	602	1	3
57	686	1	4	672	1	2	691	1	3	603	1	2	545	1	2	565	1	3	636	1	3	698	1	4
57	697	1	2	661	1	3	682	1	4	685	1	4	685	1	3	626	1	4	670	1	3	657	1	2
57	631	1	4	646	1	2	632	1	2	670	1	2	618	1	2	599	0	2	683	0	3	651	1	4
57	696	1	3	658	1	2	647	1	3	647	1	3	507	1	3	692	1	3	649	1	5	691	1	2
57	633	1	2	636	1	3	601	1	5	647	0	3	668	0	3	631	1	4	695	1	3	682	1	3
57	648	1	3	662	1	4	699	1	2	657	1	2	667	1	2	632	1	5	620	1	3	668	1	3
57	690	1	4	647	1	3	639	1	3	695	1	3	525	1	4	654	1	4	607	1	3	657	1	3
57	687	1	2	671	1	3	631	1	4	626	0	2	524	1	3	732	1	2	675	1	2	669	1	3
57	632	0	3	685	1	4	688	1	3	677	1	4	589	1	4	635	1	4	677	1	5	665	1	3
57	653	1	3	693	1	3	687	0	3	623	1	5	686	1	2	526	1	3	621	1	3	673	1	4
57	651	1	3	667	1	3	627	1	2	680	1	3	613	1	3	636	1	3	690	1	2	650	1	3
57	672	1	4	697	1	4	696	1	3	669	1	2	591	1	2	539	1	2	682	1	3	660	1	2
57	638	0	3	606	1	2	633	0	3	601	1	4	796	1	3	671	1	3	635	1	5	640	1	3
57	614	1	2	654	1	3	629	1	3	614	1	4	346	1	4	750	1	3	738	1	3	627	1	3
57	627	1	3	675	1	3	613	1	4	627	1	3	419	1	5	631	1	3	640	1	2	625	0	3
57	680	1	3	609	1	4	613	1	3	664	1	3	653	1	5	613	1	3	633	1	3	663	1	3
58	653	1	3	642	1	3	654	1	3	669	1	3	631	1	3	669	1	3	675	1	3	601	1	3
58	672	1	3	663	1	4	691	1	3	672	1	3	586	1	3	690	1	3	609	1	2	632	0	4
58	617	0	3	616	1	2	672	1	2	623	1	2	666	1	3	526	1	4	680	1	3	626	1	3
58	613	1	3	659	1	2	623	1	3	631	1	2	625	1	2	736	1	3	656	1	4	765	1	3
58	618	1	3	624	0	3	615	1	4	685	1	3	615	1	3	695	1	3	630	1	3	592	1	4
58	635	1	4	680	0	4	653	1	2	663	1	2	637	1	2	651	1	2	681	1	4	643	1	2
58	685	1	5	623	1	2	596	1	3	678	1	3	697	0	4	663	1	5	620	1	3	691	1	3
58	613	1	3	663	1	2	726	1	3	672	1	4	608	1	2	692	1	3	637	1	3	679	1	3
58	686	1	3	627	1	2	603	1	3	603	1	5	625	1	5	685	1	3	667	1	2	688	1	4
58	739	1	4	689	1	4	612	1	4	662	1	2	623	1	3	541	1	2	625	1	3	630	1	3
58	684	1	3	668	1	3	646	1	2	622	1	3	638	1	3	604	1	2	636	1	5	680	1	3
58	682	1	3	645	1	2	636	1	3	676	1	2	663	1	4	615	1	3	637	1	3	663	0	3
58	638	1	4	656	1	3	616	1	4	651	1	3	670	1	3	705	1	4	562	1	4	707	1	5
58	696	1	3	689	1	3	538	1	3	666	1	2	505	1	3	604	1	2	566	1	2	603	1	3
58	627	1	4	661	1	2	565	0	2	670	1	4	545	1	3	565	1	3	693	1	3	685	0	2
58	682	1	2	635	0	2	707	1	3	647	1	3	685	1	3	626	1	5	566	1	4	602	1	2
58	672	0	4	661	1	3	546	1	2	647	1	2	618	1	3	599	1	3	669	0	3	698	0	3
58	697	1	4	686	1	2	661	1	3	657	1	4	507	1	4	692	0	3	650	1	2	657	1	3
58	631	1	3	687	1	3	421	1	3	651	1	3	668	1	3	631	1	3	670	0	4	691	1	5
58	696	1	3	632	1	4	621	1	2	682	1	3	667	1	2	632	1	3	606	1	3	668	1	3
58	633	1	4	646	1	3	624	1	3	695	1	4	525	1	2	654	1	2	513	1	3	657	1	3
58	648	1	2	658	1	3	613	1	5	626	1	3	524	1	4	732	1	3	675	1	4	669	1	2
58	690	1	2	653	1	3	640	1	2	677	1	3	589	1	3	635	1	5	531	1	2	665	1	4
58	636	1	4	651	1	4	695	1	3	623	1	4	686	1	4	526	1	3	606	1	3	673	1	3
58	662	1	3	672	1	3	616	1	4	680	1	2	591	1	3	636	0	2	697	1	4	650	1	3
58	647	1	3	685	1	2	645	1	3	669	1	4	796	1	4	613	1	3	685	1	2	660	1	5
58	671	1	2	693	1	3	623	1	3	601	1	3	539	0	2	671	1	3	731	1	5	640	1	3
58	638	1	3	614	1	2	691	1	3	614	1	3	646	1	2	750	1	3	636	1	3	627	1	2
58	667	1	4	697	1	3	702	1	2	627	1	3	619	1	4	631	1	3	672	0	4	625	1	2
58	627	1	3	606	1	3	606	1	3	664	1	3	653	1	3	613	1	3	638	0	3	663	1	3
59	642	1	4	653	1	3	675	1	3	469	1	2	738	1	4	640	1	3	654	1	3	672	1	2
59	663	1	2	617	1	2	656	1	2	501	0	2	613	1	3	664	0	4	609	1	3	623	1	3
59	616	1	3	659	0	3	691	1	3	532	1	2	633	1	2	650	1	2	680	1	4	526	1	2
59	672	0	4	624	1	2	623	0	4	631	1	3	685	1	3	606	1	3	630	1	4	765	1	2
59	680	1	4	635	1	2	615	1	3	685	1	2	659	1	5	653	1	4	672	1	2	678	1	3
59	613	1	3	627	1	2	667	1	5	592	1	2	673	1	2	617	1	3	681	1	3	543	1	2
59	618	0	5	685	1	4	636	1	3	663	0	2	652	1	4	625	1	3	620	1	3	791	1	4
59	623	1	4	668	1	2	663	1	3	872	1	3	631	1	3	690	1	5	637	1	2	603	1	3
59	663	1	3	645	1	3	687	1	4	622	1	5	625	0	2	608	1	5	625	1	4	662	1	2
59	689	0	3	656	1	3	613	0	2	651	1	2	623	1	3	638	1	3	606	1	3	676	1	3
59	613	1	3	689	1	5	667	1	4	666	1	3	541	1	3	604	1	5	697	1	2	679	1	2
59	686	1	5	682	1	2	665	1	2	663	1	3	663	1	4	505	1	4	667	1	3	688	1	3
59	739	1	4	661	1	3	662	1	4	603	1	3	615	1	4	545	0	3	662	1	2	630	1	3
59	684	1	3	635	1	2	637	1	5	670	1	5	670	1	3	565	1	3	639	1	2	680	1	4
59	638	1	4	682	1	3	663	1	4	647	1	3	705	1	3	626	1	4	637	0	4	707	1	2
59	696	1	4	672	1	2	672	1	3	651	1	4	604	1	3	685	1	2	661	1	4	685	1	3
59	627	1	4	661	1	5	636	1	2	682	1	2	599	1	3	507	1	3	691	1	3	647	1	4
59	686	1	4	697	1	2	632	0	5	668	1	2	692	0	4	631	1	4	682	1	2	602	1	3
59	631	1	5	633	1	2	647	1	4	665	1	4	618	1	5	667	1	3	639	1	3	698	1	3
59	696	1	4	648	1	3	601	1	2	673	1	3	668	1	3	632	1	3	670	1	4	657	1	3
59	690	1	4	687	1	3	699	1	4	650	0	3	524	1	3	525	0	4	631	1	4	657	1	4
59	646	1	4	632	0	4	683	1	2	677	1	3	654	1	4	732	1	2	695	1	5	691	1	3
59	658	1	2	636	1	3	649	0	3	623	1	4	589	1	5	635	1	3	675	1	5	695	1	3
59	647	1	3	662	1	5	688	1	3	680	1	3	686	0	4	613	1	3	677	1	4	657	0	2
59	671	1	2	653	1	3	620	1	2	640	1	3	526	1	3	539	1	4	687	1	4	626	1	3
59	672	1	3	651	1	4	607	1	3	627	1	2	636	1	2	671	1	4	696	1	3	669	1	3
59	667	1	4	638	1	5	627	1	3	601	1	3	591	1	3	346	1	3	621	1	2	660	1	2
59	697	1	3	685	1	2	682	1	4	627	1	3	796	1	3	653	1	2	690	1	5	669	1	2
59	606	1	2	693	1	3	633	1	3	664	1	2	419	1	2	631	1	2	629	1	4	625	1	3
59	627	1	3	614	1	3	613	1	3	663	1	2	750	1	5	613	1	3	635	1	3	614	0	4
60	653	1	3	642	1	2	654	1	3	637	1	2	689	1	3	613	1	2	680	1	3	562	1	3
60	659	0	3	663	1	3	675	1	2	653	1	2	686	1	3	668	1	3	691	1	3	596	1	2
60	680	1	4	616	1	2	609	1	3	612	1	3	739	1	2	645	1	4	630	1	4	726	1	3
60	618	1	4	672	0	3	656	1	2	566	1	3	684	1	3	656	1	2	672	1	3	603	1	2
60	689	1	3	617	1	2	681	1	2	646	1	2	689	1	4	638	1	3	615	1	3	538	1	3
60	613	1	4	624	0	2	620	0	4	636	1	3	682	1	3	661	1	4	667	1	4	565	1	2
60	645	1	4	613	1	2	637	1	2	616	1	2	696	1	5	635	1	3	625	1	3	707	1	3
60	739	1	4	623	1	2	623	0	2	661	1	4	682	1	3	627	1	4	636	1	3	546	0	3
60	684	1	5	635	1	2	637	1	2	421	0	2	672	1	3	661	1	4	653	1	4	693	1	3
60	689	1	4	663	1	3	562	1	2	621	1	3	648	0	2	686	1	4	612	0	4	566	1	3
60	682	1	4	627	1	2	596	1	3	669	1	3	632	1	4	697	1	3	646	1	3	670	1	3
60	638	0	3	685	1	2	726	1	3	650	1	2	646	1	4	631	1	2	636	1	2	624	1	4
60	635	1	4	668	1	3	603	1	3	513	1	5	658	0	4	696	1	2	565	0	4	613	1	2
60	627	0	3	686	1	2	566	1	3	531	1	2	636	1	2	633	1	3	707	1	3	640	1	3
60	672	0	4	656	1	3	616	1	3	695	1	3	647	1	3	690	1	4	693	1	3	606	0	4
60	686	1	4	696	0	2	538	1	3	697	1	2	653	1	3	687	1	3	669	1	2	675	1	3
60	697	1	4	661	1	3	546	1	2	685	1	4	651	1	2	662	1	3	650	1	2	616	1	3
60	696	1	4	682	1	3	661	1	2	623	1	2	672	1	4	671	1	4	613	1	3	645	1	3
60	633	1	4	661	1	3	421	1	3	691	1	3	638	1	3	685	1	3	640	1	3	606	1	3
60	648	1	4	631	1	2	566	1	2	731	1	4	667	1	4	693	0	4	513	0	2	672	1	2
60	632	1	4	690	0	3	621	0	3	702	0	2	627	1	2	614	1	3	675	1	2	638	1	3
60	646	1	3	687	1	2	670	1	3	636	1	3	675	1	3	697	1	3	531	1	2	631	1	3
60	662	1	4	658	1	2	624	1	2	606	1	3	680	0	4	606	1	3	645	1	3	690	1	3
60	671	1	3	636	1	3	606	1	2	669	1	4	656	1	3	654	1	3	606	1	2	666	0	3
60	653	1	3	647	1	2	695	1	3	586	1	3	691	1	2	609	1	2	697	1	2	651	1	4
60	685	1	3	651	1	3	616	1	2	526	1	3	630	1	3	681	1	3	613	1	3	663	0	4
60	693	1	4	672	1	2	624	0	2	736	1	4	672	1	2	623	1	2	618	1	2	625	1	3
60	697	1	2	638	1	3	680	1	2	695	1	5	620	1	4	615	0	3	623	1	3	692	1	2
60	606	1	3	667	1	2	635	1	3	637	1	4	637	1	3	625	1	2	627	1	2	615	1	3
60	627	1	3	614	1	3	663	1	3	697	1	3	667	1	3	636	1	3	685	1	3	685	1	4
61	608	1	3	625	1	2	662	1	3	697	1	3	689	1	3	645	1	4	676	1	4	606	0	3
61	623	1	3	541	1	2	622	1	2	663	1	3	613	1	3	739	1	3	666	1	4	687	1	3
61	638	1	4	663	1	3	679	1	3	667	1	3	668	1	2	684	1	2	707	1	4	613	1	4
61	670	0	4	604	0	2	688	1	2	662	1	3	686	1	4	696	1	3	603	1	4	667	1	2
61	505	1	4	615	1	3	630	1	3	637	1	4	656	1	4	661	0	2	685	1	4	665	1	2
61	604	1	5	705	1	2	680	1	2	662	1	3	689	1	3	635	1	5	647	1	3	639	1	3
61	545	0	4	565	1	3	651	1	2	663	1	3	682	0	2	661	1	5	698	1	4	637	1	3
61	685	1	4	626	1	3	663	1	2	661	0	3	638	1	3	686	1	2	647	1	3	672	1	4
61	692	1	5	599	1	2	670	1	3	682	1	3	627	1	4	631	1	3	657	1	4	636	1	4
61	631	1	3	618	1	2	602	1	2	647	1	4	682	1	3	696	1	3	657	1	3	691	1	3
61	668	1	4	507	1	2	691	1	2	639	1	3	672	1	2	633	1	2	651	1	4	632	1	3
61	667	0	3	525	1	2	682	1	3	670	1	3	697	1	4	648	1	3	657	0	2	601	1	2
61	632	1	4	524	1	5	668	1	3	649	1	4	690	1	4	658	1	3	626	1	2	699	0	4
61	732	1	4	654	1	2	695	1	3	675	0	3	687	1	3	671	1	3	669	1	4	683	1	3
61	635	1	4	589	1	3	665	1	2	677	1	2	632	0	4	653	1	4	660	1	3	631	1	5
61	526	1	4	686	1	2	673	1	3	627	1	2	646	0	3	651	1	2	623	1	2	688	1	4
61	636	0	4	591	1	4	650	1	3	696	1	3	636	1	4	672	1	3	640	1	3	695	1	2
61	613	1	4	671	1	2	677	1	2	621	1	2	662	1	5	693	1	4	669	0	3	620	1	3
61	796	1	4	646	1	3	680	1	3	690	1	3	647	1	3	667	1	3	601	1	2	607	1	3
61	539	1	2	619	1	5	627	1	3	629	1	3	638	1	2	614	0	2	625	1	2	687	1	4
61	653	1	3	750	1	2	663	1	2	635	1	2	685	1	3	697	1	3	614	1	3	682	1	5
61	601	1	3	631	1	3	663	1	3	738	1	3	627	1	3	606	1	4	627	1	2	633	1	2
61	632	1	4	613	1	3	617	1	3	640	1	4	609	1	3	654	1	2	664	1	4	613	1	4
61	623	1	4	669	1	5	659	1	3	613	0	3	680	1	4	675	1	3	642	0	4	685	1	3
61	631	1	4	672	1	3	624	1	4	633	1	2	691	1	2	656	0	3	653	1	3	659	1	2
61	765	1	3	626	1	3	680	1	2	664	1	4	630	1	2	620	1	2	616	1	4	650	1	3
61	678	1	4	685	1	3	613	0	3	606	1	4	672	0	3	637	1	4	672	1	3	653	1	2
61	672	1	3	592	1	3	618	1	3	625	1	3	681	1	5	623	0	3	635	1	2	617	1	3
61	691	1	3	663	1	2	623	1	4	673	1	4	615	1	3	625	1	2	663	0	2	690	1	2
61	603	1	3	643	1	2	685	1	3	652	1	3	667	1	2	636	1	3	627	1	4	631	1	2
62	625	1	3	608	1	2	662	1	3	637	1	2	689	1	3	613	1	3	622	1	2	562	1	4
62	541	1	4	623	1	2	630	1	3	596	1	3	668	0	3	686	1	3	676	1	3	653	1	2
62	663	1	3	638	1	3	651	0	3	726	1	5	656	0	2	645	1	4	679	1	3	603	1	3
62	705	1	3	604	0	2	603	1	2	612	1	4	638	1	3	739	1	2	688	1	4	646	1	4
62	505	1	3	615	1	3	685	1	3	566	1	3	661	1	3	684	1	3	680	1	2	636	1	2
62	545	1	4	670	0	4	657	1	5	616	1	3	635	1	3	689	1	3	666	1	5	565	1	4
62	599	1	5	604	1	2	657	1	2	538	1	4	682	0	2	682	1	4	663	0	3	546	0	2
62	692	1	2	565	1	2	651	1	3	707	1	2	672	1	4	696	1	3	707	0	4	621	1	3
62	507	1	3	626	1	3	691	1	3	661	1	5	661	1	3	627	1	3	670	1	3	669	1	4
62	668	1	3	685	1	3	682	1	2	421	1	3	686	1	3	631	1	4	647	1	2	650	1	3
62	667	1	4	618	1	3	695	1	3	693	1	3	697	1	3	633	0	4	602	1	4	670	1	3
62	524	0	5	631	1	4	657	1	2	566	1	4	696	1	2	648	1	3	698	1	2	640	1	3
62	654	1	4	632	0	3	626	0	4	624	1	2	690	1	3	687	1	3	647	1	3	606	1	3
62	732	1	4	525	1	3	669	1	3	613	1	5	632	1	4	646	1	5	668	1	5	616	1	2
62	686	1	4	635	1	3	673	1	4	513	1	4	658	1	4	636	1	2	665	1	3	645	1	3
62	636	1	3	589	1	2	650	1	4	675	0	3	671	0	3	662	1	3	660	1	3	685	1	4
62	796	1	4	526	1	5	677	0	3	531	1	2	651	1	4	647	1	3	623	1	4	691	1	4
62	539	1	3	613	1	3	640	1	3	695	1	4	672	1	3	653	1	2	680	1	2	731	1	3
62	671	1	2	591	1	3	625	1	3	606	1	5	685	1	3	638	1	3	627	1	4	702	1	3
62	346	1	3	631	1	2	614	0	2	697	1	3	693	1	3	667	1	5	669	1	3	636	1	3
62	419	1	4	613	1	4	627	1	3	623	1	2	614	1	2	606	1	2	601	1	4	672	1	5
62	750	1	2	469	1	2	664	1	4	606	1	3	697	1	3	627	1	4	642	1	2	638	1	2
62	653	1	5	526	1	3	663	1	3	526	1	2	675	1	5	654	1	2	653	1	2	631	1	4
62	501	1	3	631	1	4	663	1	3	736	1	3	609	1	3	680	1	3	617	1	2	669	1	3
62	532	1	2	685	1	2	616	1	4	695	1	4	630	1	3	656	1	3	659	1	5	586	1	4
62	672	1	3	592	1	4	672	0	3	663	1	3	672	1	3	691	1	5	624	0	3	690	0	2
62	623	1	5	663	1	3	680	1	3	625	1	2	681	1	4	620	1	3	618	1	2	666	1	3
62	765	1	3	543	1	3	613	1	3	615	0	5	637	1	3	615	1	2	635	1	3	651	1	4
62	378	1	4	872	1	2	623	1	4	637	1	3	623	1	3	625	1	3	663	1	2	692	1	3
62	603	1	3	791	1	3	627	1	2	685	1	2	667	1	4	636	1	2	685	1	3	697	1	3
63	625	1	2	608	1	2	662	1	3	606	1	3	689	1	3	613	1	3	622	1	3	697	1	2
63	541	1	4	623	1	2	630	1	3	687	1	3	668	1	2	686	1	4	676	1	2	663	1	4
63	663	1	4	638	1	2	651	0	2	613	1	2	656	1	4	645	1	4	679	1	4	667	0	2
63	705	1	4	604	0	2	603	1	5	667	1	4	638	1	5	739	1	2	688	1	2	662	1	3
63	505	1	4	615	1	2	685	1	2	665	1	3	661	0	2	684	1	3	680	1	3	637	1	4
63	545	1	4	670	1	4	657	1	3	662	1	3	635	1	4	689	1	3	666	1	4	639	1	4
63	599	1	5	604	1	2	657	1	3	663	1	2	682	1	3	682	1	3	663	1	3	672	1	3
63	692	1	3	565	1	2	651	1	4	637	0	3	672	1	3	696	1	3	707	1	3	632	1	3
63	507	1	3	626	0	2	691	1	2	661	1	3	661	1	5	627	1	4	670	1	3	647	1	5
63	668	1	4	685	1	1	682	1	3	636	1	5	686	1	2	631	1	3	647	1	2	601	1	2
63	667	1	4	618	1	3	695	1	3	691	1	3	697	1	4	633	1	3	602	1	3	699	1	3
63	524	1	3	631	1	2	657	0	5	682	1	4	696	1	4	648	0	3	698	1	3	683	1	4
63	654	1	4	632	0	4	626	1	2	639	1	4	690	1	4	687	1	2	647	1	4	649	1	3
63	732	1	4	525	1	3	669	1	4	670	1	2	632	1	3	646	1	5	668	1	3	607	1	2
63	686	1	4	635	1	2	673	1	3	631	1	5	658	1	3	636	1	4	665	1	2	675	1	4
63	636	1	4	589	1	2	650	1	4	688	1	2	671	1	5	662	1	3	660	1	3	627	1	3
63	796	1	5	526	1	2	677	1	3	695	1	3	651	1	3	647	1	2	623	1	4	621	1	3
63	539	1	3	613	1	3	640	1	5	620	1	4	672	1	2	653	1	2	680	1	3	690	1	2
63	671	1	4	591	1	2	625	1	4	677	0	3	685	1	3	638	1	4	627	1	3	682	1	4
63	646	1	3	631	1	4	614	1	3	687	1	2	693	0	5	667	1	3	669	0	3	633	1	2
63	619	1	2	613	1	2	627	1	2	696	1	4	614	1	4	606	1	3	601	1	3	629	1	3
63	750	1	3	669	1	3	664	1	4	635	1	3	697	1	5	627	1	2	642	0	3	613	1	2
63	653	1	3	626	1	3	663	1	2	685	1	2	675	1	5	654	1	3	653	1	5	738	1	3
63	601	1	5	631	1	2	663	1	3	664	1	3	609	1	3	680	0	5	617	1	3	640	1	2
63	632	1	2	685	1	5	616	1	3	659	0	2	630	1	3	656	1	4	659	1	3	613	0	3
63	672	1	4	592	1	3	672	1	4	653	1	2	672	1	3	691	1	2	624	1	4	633	1	5
63	623	1	3	663	1	2	680	1	2	617	1	3	681	1	3	620	1	5	618	1	3	650	1	2
63	765	1	4	643	1	3	613	0	5	690	1	5	637	1	3	615	0	4	635	1	3	606	1	4
63	678	1	4	672	1	2	623	1	4	673	1	3	623	1	4	625	1	2	663	0	2	625	1	3
63	603	1	3	691	1	4	627	1	4	652	1	2	667	1	3	636	1	4	685	1	3	631	1	3
64	625	1	2	608	1	3	622	1	2	637	1	3	689	1	3	613	1	3	662	1	4	596	1	3
64	663	1	5	623	1	3	688	1	2	562	1	3	645	1	4	668	1	2	676	1	4	726	1	4
64	604	1	2	638	1	4	680	1	2	653	1	2	684	1	3	686	1	3	679	1	4	603	1	3
64	645	1	3	641	1	3	666	0	2	566	1	2	656	1	2	739	1	3	630	0	4	612	1	4
64	626	1	4	615	1	3	707	1	2	636	1	2	638	1	3	689	1	3	651	0	4	646	1	3
64	599	1	3	670	0	2	670	1	2	616	1	3	661	1	3	682	1	2	663	1	4	565	1	4
64	685	1	3	705	1	2	647	1	2	538	1	3	635	1	3	696	1	4	603	1	5	707	0	3
64	692	1	5	705	1	4	602	1	2	661	1	2	627	1	3	682	1	2	685	1	5	546	1	4
64	618	1	3	604	1	3	647	1	2	566	0	5	672	1	3	686	1	2	698	1	5	421	1	4
64	707	1	3	665	1	2	657	1	2	621	1	3	661	1	3	697	1	2	657	1	5	693	1	3
64	668	0	2	631	1	4	682	1	2	624	1	3	696	0	2	631	1	3	651	1	2	669	1	3
64	632	1	4	667	1	3	695	1	3	613	1	2	633	1	3	648	1	5	691	1	5	650	1	4
64	724	1	2	725	1	3	657	0	3	640	1	3	687	1	2	690	0	4	668	1	4	670	0	3
64	732	1	5	654	1	3	626	1	4	513	1	2	658	1	4	632	1	3	669	1	4	606	1	4
64	626	1	3	635	1	3	673	1	5	531	1	3	636	1	2	646	1	3	665	0	3	675	1	4
64	636	1	5	589	1	2	677	1	2	695	1	2	662	1	2	647	1	3	650	0	4	606	1	4
64	591	0	3	686	1	2	623	1	2	616	1	3	671	1	3	651	1	2	660	1	4	623	1	4
64	796	1	4	613	1	3	669	1	3	645	1	3	653	1	3	685	1	3	680	1	4	691	0	3
64	639	1	2	671	0	3	625	1	3	697	1	2	672	1	4	693	1	5	640	1	2	672	1	3
64	619	1	4	746	1	2	627	1	3	685	1	2	638	1	2	667	1	3	627	1	2	606	1	4
64	653	1	4	750	1	2	642	1	2	731	1	2	614	1	3	627	1	3	601	1	2	638	1	3
64	632	1	4	631	1	2	663	1	3	702	1	3	697	1	3	654	1	3	614	0	4	631	1	4
64	672	1	5	613	1	2	617	1	2	636	1	2	606	0	4	675	1	3	664	1	5	690	1	4
64	685	1	3	669	1	5	659	1	2	669	1	3	609	1	4	680	1	3	663	0	2	736	1	3
64	765	0	5	701	1	3	680	1	2	586	1	5	656	1	4	691	1	2	653	1	4	695	1	3
64	592	1	3	623	1	2	618	1	3	526	1	2	672	1	4	630	1	3	616	1	3	666	1	4
64	663	0	2	626	1	2	623	1	2	663	1	5	681	1	4	620	1	2	672	1	2	651	1	3
64	678	1	3	631	1	4	635	1	2	625	1	2	623	1	4	637	1	3	624	1	2	615	1	3
64	643	1	3	772	1	2	627	1	3	692	1	3	615	1	4	625	1	2	613	1	4	637	1	4
64	791	1	4	603	1	3	685	1	2	697	1	2	667	1	3	636	1	3	663	1	2	685	1	3
65	625	1	2	608	1	3	622	1	3	613	1	4	656	1	4	689	1	3	662	1	2	606	1	3
65	623	1	3	641	1	3	630	1	3	667	1	3	689	1	5	613	1	5	676	0	4	697	0	4
65	638	0	3	663	1	4	680	1	5	667	1	4	682	1	3	668	1	3	679	1	3	663	1	3
65	674	1	3	705	0	3	651	1	3	665	1	3	638	1	4	686	1	4	688	1	2	687	1	3
65	615	0	2	694	1	4	666	1	4	662	1	4	696	1	5	645	1	3	663	1	3	662	1	3
65	670	1	3	699	0	2	603	1	3	663	1	2	627	0	4	739	1	3	707	1	4	637	1	3
65	705	1	3	685	1	5	685	1	4	637	1	5	682	1	3	684	1	2	647	0	2	639	1	3
65	645	1	5	618	1	3	670	0	3	636	1	4	672	1	3	661	1	3	602	1	4	672	1	3
65	665	1	2	707	1	3	657	1	3	682	1	2	661	1	4	635	1	3	698	1	5	661	0	3
65	626	1	4	668	1	3	682	1	4	699	1	2	686	1	5	631	1	4	647	1	4	691	1	3
65	692	1	2	667	1	3	695	1	2	639	1	2	697	1	3	696	1	3	657	1	2	632	1	4
65	631	1	2	632	1	3	657	1	5	670	1	3	633	1	4	648	1	5	651	0	3	647	1	3
65	625	1	2	732	1	4	669	1	4	649	1	3	687	1	3	690	1	3	691	1	3	601	1	5
65	524	1	5	626	1	3	660	1	3	631	1	3	646	1	3	632	1	4	668	1	2	683	1	4
65	654	1	3	636	1	4	677	0	2	688	1	4	636	1	4	658	1	5	626	1	3	695	1	3
65	635	1	5	613	1	3	680	1	3	620	1	2	662	1	3	671	1	4	665	1	3	607	1	4
65	589	1	3	591	1	3	640	1	4	675	1	3	647	1	2	651	1	5	673	1	3	687	0	3
65	686	1	2	796	1	2	627	1	3	677	1	2	653	0	3	672	1	4	650	0	5	621	1	3
65	539	1	3	646	1	4	614	1	4	627	1	5	697	1	3	638	1	3	623	1	3	690	1	4
65	671	1	5	750	1	3	664	1	3	696	1	3	606	1	2	685	1	4	669	1	3	682	1	3
65	619	1	3	669	1	2	642	1	3	633	1	2	627	1	5	693	1	2	601	1	5	629	1	3
65	653	0	2	632	0	3	616	1	4	613	1	3	656	1	2	667	1	3	625	1	3	635	1	5
65	631	1	3	623	1	3	617	1	5	685	0	2	691	1	4	614	1	4	627	1	3	738	1	2
65	613	1	3	626	1	3	624	1	3	650	1	3	672	1	4	654	1	2	663	1	3	640	1	3
65	601	1	3	631	1	2	680	1	3	606	1	2	681	1	2	675	0	4	653	1	4	613	1	4
65	672	1	5	663	0	3	613	1	4	653	1	3	620	1	3	609	0	3	663	1	3	633	1	3
65	685	1	3	678	1	2	618	1	3	617	1	2	623	1	3	680	1	5	672	1	3	664	1	3
65	765	1	3	643	1	3	623	1	2	608	1	3	667	1	4	630	1	3	659	1	4	659	1	4
65	692	1	4	672	1	2	627	1	4	625	1	2	625	1	4	637	1	4	635	1	3	625	1	4
65	691	0	3	603	1	3	685	1	3	623	1	2	636	1	3	615	1	2	663	1	3	690	1	3
66	604	0	3	638	1	3	630	1	4	596	1	2	686	1	3	645	1	2	679	1	3	566	1	3
66	505	1	4	541	1	2	680	1	3	726	1	3	739	1	3	684	1	4	688	1	3	646	1	2
66	604	0	3	663	1	4	651	1	3	603	1	4	656	1	4	661	1	2	707	1	3	538	1	2
66	545	1	5	615	1	3	666	1	4	612	1	3	689	1	3	627	1	3	703	1	5	565	1	2
66	565	1	4	670	1	3	663	1	3	636	1	4	682	1	4	682	1	2	685	1	3	546	1	4
66	599	1	3	705	0	3	670	1	3	616	1	3	638	1	2	631	1	4	698	1	3	661	1	2
66	692	1	2	626	1	3	647	1	4	707	1	3	696	1	3	633	1	3	657	0	3	421	1	2
66	631	1	3	685	1	3	702	1	3	693	1	5	635	1	5	690	1	4	682	1	4	650	1	2
66	668	1	2	618	1	4	747	1	5	566	1	2	672	1	3	632	1	4	695	1	3	670	1	3
66	667	1	2	507	1	3	657	1	3	621	1	2	661	1	4	636	1	4	657	1	3	613	1	3
66	525	1	5	632	1	4	651	0	3	669	1	3	686	1	4	647	1	4	726	1	3	640	1	5
66	524	1	4	732	1	3	691	1	2	624	1	4	697	1	3	671	1	4	669	1	3	606	1	2
66	654	1	2	635	1	3	668	1	3	531	0	2	696	1	5	651	0	3	665	1	4	513	1	4
66	636	1	5	589	1	3	680	1	3	645	1	5	648	1	2	638	1	4	673	1	5	675	1	2
66	613	1	3	686	0	2	640	1	3	606	1	3	687	0	2	685	1	3	650	1	3	695	1	3
66	591	1	3	526	1	4	727	0	3	697	1	2	646	1	4	693	1	4	660	1	3	616	1	3
66	750	1	3	796	1	3	669	1	3	685	1	2	658	1	3	667	1	5	677	1	4	623	0	4
66	631	1	4	539	1	4	801	0	3	731	1	4	662	1	3	614	1	3	723	1	3	691	1	2
66	613	1	3	671	0	2	714	1	2	606	1	2	653	1	4	697	1	4	725	1	4	702	1	3
66	469	1	3	346	1	3	653	1	4	631	1	2	672	1	3	606	1	3	727	1	2	636	1	3
66	532	1	3	419	1	2	663	1	4	586	1	3	627	1	4	680	1	4	664	0	4	672	1	3
66	672	0	3	653	1	5	716	1	2	690	1	4	654	1	4	656	1	4	663	1	2	638	0	5
66	631	1	3	501	1	4	659	1	4	526	0	3	675	1	3	691	0	3	642	1	4	669	1	3
66	685	1	3	623	1	3	713	1	4	736	1	3	609	1	2	630	1	5	672	1	2	695	1	5
66	765	1	2	526	1	5	723	1	3	651	1	3	672	1	3	620	1	2	717	1	2	666	1	3
66	663	1	3	592	1	4	663	1	2	625	1	3	681	1	4	637	1	4	724	1	2	663	1	4
66	378	1	3	791	1	3	685	1	2	615	0	5	615	0	4	623	1	3	680	1	4	692	1	3
66	543	1	3	603	0	5	689	1	3	685	1	3	625	1	5	667	1	3	718	1	4	637	1	2
66	872	1	4	662	1	3	713	1	3	608	1	3	636	1	3	637	1	4	635	1	2	697	1	4
66	676	1	4	622	1	2	668	1	3	623	1	3	562	1	2	653	1	3	727	1	3	625	1	3
67	541	1	3	638	1	3	679	1	3	687	1	3	686	1	2	645	1	3	630	1	4	667	1	3
67	670	1	4	663	1	4	688	1	2	613	1	3	739	1	3	696	1	3	651	1	2	667	0	4
67	705	1	3	604	1	2	680	1	3	665	1	3	684	1	4	661	1	5	666	1	4	662	1	3
67	604	0	3	615	1	3	663	1	2	639	1	2	656	0	2	627	1	2	703	1	2	637	1	5
67	545	1	2	505	1	5	707	1	4	637	1	5	689	1	3	682	1	4	670	1	2	662	1	2
67	565	1	4	626	1	3	685	1	4	672	1	2	682	1	3	661	0	3	747	0	3	663	0	4
67	599	1	4	685	1	3	647	1	3	661	1	3	638	1	2	686	1	2	702	1	5	682	1	2
67	692	1	3	631	1	4	657	1	3	636	1	4	635	1	3	697	1	3	698	1	2	632	1	4
67	618	1	5	668	1	3	691	1	2	691	1	4	672	1	3	648	1	4	657	0	3	647	1	3
67	507	1	3	632	1	3	668	1	2	699	1	4	631	1	5	687	1	3	651	1	2	601	1	3
67	667	1	3	525	1	4	657	1	2	695	1	4	696	1	2	632	1	3	682	1	4	639	1	3
67	524	1	3	732	1	5	726	1	4	607	1	3	633	1	2	646	1	4	695	1	3	670	1	3
67	654	0	2	635	1	3	677	1	5	687	1	3	690	1	2	662	1	3	669	1	3	683	1	3
67	589	1	3	526	1	3	680	1	4	627	1	2	658	1	2	653	1	2	665	1	3	649	1	5
67	686	1	4	636	1	5	627	1	2	621	1	2	636	1	3	672	1	3	673	1	4	631	1	2
67	591	0	3	613	1	4	725	1	2	682	1	4	647	1	5	638	1	3	650	1	4	688	1	2
67	796	1	4	671	1	5	714	1	3	613	1	3	671	0	3	685	1	2	660	1	3	620	1	2
67	539	0	3	750	1	3	663	1	4	613	1	5	651	1	4	693	1	2	723	1	4	675	1	3
67	646	1	3	653	1	2	716	0	2	633	1	4	667	1	4	614	1	3	740	1	2	677	1	5
[truncated: 647 more rows]
